# Supplementary material for: Quality Analysis of YouTube-Based Exercise Programs for Typically Developing Children: Content Analysis
Source: Healthcare (Basel). 2025 Mar 5;13(5):560. doi: 10.3390/healthcare13050560 (PMC11899061; doi:10.3390/healthcare13050560)
Supplement: Supplementary file 1 [file healthcare-13-00560-s001.zip]

Archive with 3 entries (2 files):
- healthcare-3495366-supplementary/
- healthcare-3495366-supplementary/Table S1.xlsx
- healthcare-3495366-supplementary/Table S2.xlsx
