# Supplementary material for: Quality Analysis of YouTube-Based Exercise Programs for Typically Developing Children: Content Analysis
Source: Healthcare (Basel). 2025 Mar 5;13(5):560. doi: 10.3390/healthcare13050560 (PMC11899061; doi:10.3390/healthcare13050560)
Supplement: Supplementary file 1 [file healthcare-13-00560-s001.zip › healthcare-3495366-supplementary/Table S1.xlsx]

## Sheet: Inclusion & exlcusion criteria
No	Title	URL	Exclusion criteria		Exclusion Criteria Classification Standards
1	Exercises that improve your child's coordination	https://www.youtube.com/watch?v=hbqKH6fDxd4	0		Duplicated conents	0
2	Children and physical activity	https://www.youtube.com/watch?v=8rBZfQEP6y4	0		Over 5 years	1
3	Strength and agility exercises for kids	https://www.youtube.com/watch?v=tgqT24sA9wQ	0		Less than 30 s, over 30 min	2
4	20 Min Physical Activities For Kids To Get Stronger	https://www.youtube.com/watch?v=o8uTdn_zkok	0		Clearly irrelevant videos	3
5	8 SUPER FUN BALANCE AND COORDINATION EXERCISES FOR KIDS	https://www.youtube.com/watch?v=0cddsEaYMqg	0		Non-English	4
6	FULL BODY FITNESS EXERCISE FOR KIDS – 30 MIN WORKOUT CHALLENGE	https://www.youtube.com/watch?v=_EldigduNbs	0		Not available	5
7	15-MIN FULL BODY EXERCISE FOR KIDS – NO REPEATS	https://www.youtube.com/watch?v=hEThcd4NusA	0		Finally included videos	6
8	Physical Activities For Kids: Get Active At Home!	https://www.youtube.com/watch?v=3_oIssULEk0	0
9	Exercise regularly, keep healthy! - Ask Coley - Health Tips for Kids | Educational Videos by Mocomi	https://www.youtube.com/watch?v=KrIPt0fi9vk	1
10	Full Body Kids Workout: Daily Physical Activity For Children At Home	https://www.youtube.com/watch?v=uy5pnX4xAuw	0
11	Morning Kids Workout: Wake Up Exercises	https://www.youtube.com/watch?v=skSbg1IGup8	0
12	Kids HIIT Exercises 2	https://www.youtube.com/watch?v=lc1Ag9m7XQo	0
13	Speech Videos for Toddlers and Babies - Early Intervention Activities and Baby Milestones Video	https://www.youtube.com/watch?v=Zuwuo5u0wYs	0
14	"Move Your Body!" (Exercise Dance Song) 💥 /// Danny Go! Brain Break & Movement Activity for Kids	https://www.youtube.com/watch?v=-y5yuLuw7KQ	3
15	PE Makes You Happier, Healthier & Smarter!	https://www.youtube.com/watch?v=U6nnRte5M70	0
16	Healthy Living Series – Physical Activity for Young Children	https://www.youtube.com/watch?v=_wVF7DKscA8	0
17	PhysEd Focus: Balance/Stretch Warm Up	https://www.youtube.com/watch?v=QErBojJvCMI	0
18	Dinosaur Exercise for Kids | The Floor is Lava Game| Indoor Workout for Children	https://www.youtube.com/watch?v=dg84wx6PPPI	6
19	Kids Beginner Exercise For Good Health	https://www.youtube.com/watch?v=L_A_HjHZxfI	0
20	Benefits of physical activity for kids	https://www.youtube.com/watch?v=o33MkqdvqMU	0
21	Exercise for Children - Factual Reasons and Tips To Get Moving	https://www.youtube.com/watch?v=Ejbdzt2586A	0
22	40 physical education games and activities for school | 40 hulo hoop games | physEd	https://www.youtube.com/watch?v=WFwOiKZ3FeE	0
23	Study: Physical Fitness Improves Children's Academic Performance	https://www.youtube.com/watch?v=g8sL-x4DbqY	0
24	Have a Blast With This Family Fun Cardio Workout!	https://www.youtube.com/watch?v=5if4cjO5nxo	0
25	Physical Activity Games for Kids: Obstacle Course	https://www.youtube.com/watch?v=6K2y5twc1FE	0
26	Kids Daily Exercise - Day 1	https://www.youtube.com/watch?v=T8jI4RnHHf0	0
27	Healthy Kids - Exercise	https://www.youtube.com/watch?v=St5P904qFNk	0
28	Exercises that improve your child's coordination	https://www.youtube.com/watch?v=hbqKH6fDxd4	0
29	Strength and agility exercises for kids	https://www.youtube.com/watch?v=tgqT24sA9wQ	0
30	Children and physical activity	https://www.youtube.com/watch?v=8rBZfQEP6y4	0
31	30 Minute Workout for Kids and Teens - CHKD Sports Performance Academy	https://www.youtube.com/watch?v=WpIFlh5whcs	0
32	12 Fun Physical Education Games	https://www.youtube.com/watch?v=qCQ7BcTG4yQ	1
33	Move and Freeze - Animal Edition! | Brain Break | Freeze Dance Games For Kids | GoNoodle Inspired	https://www.youtube.com/watch?v=bCbwCF_Lq1o	3
34	Kids Exercise / Improve your Balance	https://www.youtube.com/watch?v=ugFupnrLOZk	0
35	Physical Education games	https://www.youtube.com/watch?v=TTQG1IuHlOU	0
36	20 new different and Fun games | 20 Pe games | physical education games | 20 educaçãofisica	https://www.youtube.com/watch?v=yAqkEeH-3MY	3
37	Hand-Eye Coordination Activities for Kids [15 At-Home Activities]	https://www.youtube.com/watch?v=kqXcovnpuBU	0
38	Kids Physical Activities: Beginner Exercises	https://www.youtube.com/watch?v=nytzB4IX1Rw	0
39	Physical Activity and Kids Let's Move It!	https://www.youtube.com/watch?v=U4T8kXRVwTM	1
40	RECOMMENDED LEVELS OF PHYSICAL ACTIVITY FOR CHILDREN AGED 5 17	https://www.youtube.com/watch?v=1b2AHcS2HEU	0
41	How to teach Kids | from a Prague kindergarten, part 1 | English for Children	https://www.youtube.com/watch?v=NIk1-ck4c6Q	0
42	Motor coordination activities for kids (Cones)	https://www.youtube.com/watch?v=d53f5RhPbDU	0
43	Physical Activity (Every Child Healthy)	https://www.youtube.com/watch?v=iBuFKMifM9Q	0
44	balance game/preschool kids	https://www.youtube.com/watch?v=uu2SNcnWvVQ	0
45	Work That Body (K-3) Physical Education	https://www.youtube.com/watch?v=t8e4Xtr5_W0	1
46	4 Creative Ways to Make Exercise Fun for Kids | Engaging Fitness Activities for Children	https://www.youtube.com/watch?v=AUpkTFoO9FI	3
47	Physical activity - It All Adds Up (40 second ad)	https://www.youtube.com/watch?v=NLHYnRCd8sA	0
48	4 Fun race for kindergarten sports day || physicaleducation || physedgames.	https://www.youtube.com/watch?v=6cLwFxBSafg	3
49	Exercise With Kids: Active Physical Workout	https://www.youtube.com/watch?v=esfy_4LChZw	0
50	Physical Education and Physical Activity in Schools	https://www.youtube.com/watch?v=xEVNZayCVrY	0
51	Core Power: 4 Activities for Kids	https://www.youtube.com/watch?v=IZYEHSrsdzQ	6
52	Fun Game during Lockdown / Physical Activity for Kids	https://www.youtube.com/watch?v=K_C8IEOHMK0	0
53	10 Recreational Games (10 Fun & Easy Games for Kids) | Physical Education Games | PE Class | Games	https://www.youtube.com/watch?v=RIzuY4CchbI	0
54	THIS OR THAT TREAT EDITION! Kids Fitness! PE Activity! Brain Break! DPA!	https://www.youtube.com/watch?v=udjiinwo6e8	3
55	Physical Activity for Children Ages 6-12	https://www.youtube.com/watch?v=R0-PBXXljXM	0
56	Assessing Impacts of Time Use on Children's Physical Fitness	https://www.youtube.com/watch?v=0WP3zeW6wvo	0
57	Using Games to Engage your Children with Autism to Exercise	https://www.youtube.com/watch?v=CkdsyDMQFmQ	0
58	#03 Easiest One Foot Standing Balance Practice: Pediatric Physical Therapy Exercises for Balance	https://www.youtube.com/watch?v=oLPKB_b1tu4	0
59	Indoor Games | Fun Activity | Improve reaction time #shorts #games #funny	https://www.youtube.com/watch?v=G-3435u39Lk	0
60	3 TOP EXERCISES FOR PHYSICAL ACTIVITY FOR KIDS	https://www.youtube.com/watch?v=yRPgXNqz4hI	6
61	Baby Xavi and Anna & 9 fun games for babies can play at home without expensive - Play with me	https://www.youtube.com/watch?v=ijiEDpH8yV0	3
62	Exercise is Cool- Hip Hop song to teach kids the importance of physical activity- by Mark D. Pencil	https://www.youtube.com/watch?v=NbEeaBULvys	0
63	Child Exercise | Best Practices to Encourage Children to Move	https://www.youtube.com/watch?v=kiDHpHpFGi0	0
64	Toddlers - Physical	https://www.youtube.com/watch?v=KCzl-8f-uIE	0
65	Can You Keep Your Balance ♫ Exercise Songs ♫ Brain Breaks ♫ Kids Songs by The Learning Station	https://www.youtube.com/watch?v=rP2Husaakt0	0
66	Encouraging Physical Activity in Preschoolers	https://www.youtube.com/watch?v=aHtD_63rjFQ	0
67	This One Simple Trick Keeps Your Child Happy & Healthy	https://www.youtube.com/watch?v=zubxlURDQzM	0
68	Exercise for Kids & Toddlers	https://www.youtube.com/watch?v=aNPETtbAtGg	0
69	Physical Activity for Middle School Children	https://www.youtube.com/watch?v=XzLX6nO9Uwc	0
70	What is Physical Activity? | Cancer Research UK	https://www.youtube.com/watch?v=Qe1brs9GUOc	0
71	Physical Activities For Kids: Get Active At Home! | Kids Exercise	https://www.youtube.com/watch?v=nEzVS7ioBPw	6
72	Exercise for Kids: Physical Activities For Kids Get Active At Home | Kids Exercise	https://www.youtube.com/watch?v=29q53LgW1E8	6
73	Fall Coordination Workout | Follow Along Exercise | Movement Break	https://www.youtube.com/watch?v=dlhjbORAWuI	3
74	Top 5 Balance Games for Kids and Teens	https://www.youtube.com/watch?v=xWBY4-lCvUc	0
75	How to Encourage Physical Activity for your Children	https://www.youtube.com/watch?v=ugkJIt3wGcQ	0
76	River Bank | Party Games | Classroom Games | Fun games	https://www.youtube.com/watch?v=Xk9K1jGeL0g	3
77	Physical Education Instant Activities for Upper body strength	https://www.youtube.com/watch?v=kD0J2mun22w	1
78	10 ESL games - simple activities [kindergarten]	https://www.youtube.com/watch?v=V6MjmVTEDsc	0
79	"I See" Kindergarten PE Game | Open Space Movement Activity for Elementary Phys Ed |	https://www.youtube.com/watch?v=QZEOkt8W46I	3
80	12 MINUTES OF PHYSICAL ACTIVITY AT HOME - EXERCISE WITH LITTLE SPORTS	https://www.youtube.com/watch?v=ylT7AcnDgBI	0
81	Quick KS1 Dance Workout | Fun Brain Break For Kids | Exercise & Physical Activity	https://www.youtube.com/watch?v=RZ37ANJfr8c	3
82	activity for kids ,maths activity	https://www.youtube.com/watch?v=005IAdnPAOk	0
83	Encouraging your child to participate in physical activity and exercise can help them ...	https://www.youtube.com/watch?v=ytaxPKJpmsk	2
84	Physical Development Game - Kids Learning games - Learning Games	https://www.youtube.com/watch?v=8ZEMXpAvf3s	0
85	10 Indoor Activities for kids | Fun Indoor games | games for kids | Minute to Win It Games for kids	https://www.youtube.com/watch?v=HcACrogWYcs	3
86	Action words practicing / action words for kids / Action Verb #shortsfeed	https://www.youtube.com/watch?v=vZn8YucKvTE	0
87	Sports and games for kids || physical activities in school #shorts #trending #viral	https://www.youtube.com/watch?v=2MD22bhAe6M	0
88	physical activity in park#viral #health	https://www.youtube.com/watch?v=DIR8_ky58dU	2
89	Children: Activity as a Way of Life	https://www.youtube.com/watch?v=H9S6RjH2ris	0
90	Falling Challenge | Indoor Workout for kids | Movement Activity | Brain Break	https://www.youtube.com/watch?v=TFKnxdqOjyI	3
91	Improve balance for kids [17 fun balance activities]	https://www.youtube.com/watch?v=MKHsrWDwDa8	3
92	12 KID-FRIENDLY MOVES FOR A HEALTHIER GENERATION - KIDS WORKOUT	https://www.youtube.com/watch?v=GhkAK9RdLuo	6
93	Modified Physical Activity Program for Kids - Walk the Tightrope	https://www.youtube.com/watch?v=Swuh_5Gdc3k	1
94	Its time to play || physical activity || kids play ground|| swing and slides #shorts#trendingshorts	https://www.youtube.com/watch?v=yBtr0NWmA38	2
95	How to Make Physical Activity a Habit	https://www.youtube.com/watch?v=jpa7UB_Ivhw	0
96	10 things to do at home for kids! | Ryan's World fun kids activities	https://www.youtube.com/watch?v=ejxegh2w4IY	0
97	kid's physical activity classes in Delhi laxminagar 9990569144	https://www.youtube.com/watch?v=IwtR1-6MIDM	2
98	IN / OUT Activity - Easy Games For School Kids ||| Fun Games SumanTV Kids	https://www.youtube.com/watch?v=aTMrQP3LjB0	0
99	how to involve kids in physical activity... #shorts #nitisha #kidsfun #funwithkids #trendyshorts	https://www.youtube.com/watch?v=IVURQdBg9Vk	0
100	How much physical activity does your child need?	https://www.youtube.com/watch?v=sz5MgmsmKZY	0
101	UT Game Changers: Kids and Physical Activity	https://www.youtube.com/watch?v=DjpdfJlu3ZY	0
102	Don’t worry if your child is getting bored at home, engage them with these No Cost Indoor Activities	https://www.youtube.com/watch?v=_Q42L9f9j1g	3
103	Fitness Break (4-6) Movement	https://www.youtube.com/watch?v=DS8yeXFeEPA	1
104	Fun physical activities using the laundry basket for kids #funactivitiesathome #playtime #toddlers	https://www.youtube.com/watch?v=DnMxWD4wh74	0
105	Recreation Game || Physical Activity || Top and Fun Activity for Students ||#shorts#youtubeshorts	https://www.youtube.com/watch?v=jOsNGKY-UtQ	0
106	Physical activity	https://www.youtube.com/watch?v=6qGHObU5Jhg	0
107	Fun physical activities for kids using boxes #funactivitiesathome #playtime #kids	https://www.youtube.com/watch?v=1QXQObtwRcQ	2
108	𝗣𝗿𝗲𝘀𝗰𝗵𝗼𝗼𝗹 𝗸𝗶𝗱'𝘀 𝗽𝗵𝘆𝘀𝗶𝗰𝗮𝗹 𝗮𝗰𝘁𝗶𝘃𝗶𝘁y	https://www.youtube.com/watch?v=P9NNL-NIsNo	2
109	Cone game for toddlers ...Run with cone #physical_activity #kid #activitytime #school	https://www.youtube.com/watch?v=XqITxTb5WI0	3
110	Funny Game | Games for kids | Team building activity for Kids, office, adults | Indoor Game(2020)	https://www.youtube.com/watch?v=zQAgIZXAp5k	0
111	ESL Warmer: Yes, No, Stand up	https://www.youtube.com/watch?v=G0HoUDhRpKA	1
112	Motion Moments: Preschool	https://www.youtube.com/watch?v=WEoRfkcl28U	0
113	kids physical activities, wajee walking, playing	https://www.youtube.com/watch?v=eeyAxztNK7c	0
114	Kids video | Yes/No | Game | Fun | physical activity | KCGS	https://www.youtube.com/watch?v=HvDb1SrdLiI	3
115	#physiotherapy #kids #rehabilitation #autism #childphysiotherapy Physical Activity...	https://www.youtube.com/watch?v=jfQZkzQMTw4	0
116	Enhance Reasoning and Logical Thinking of your Kids at Home | Fun Brain Boosting Activities	https://www.youtube.com/watch?v=0hjYtJAE5y4	3
117	Number game for Kids | with physical activity	https://www.youtube.com/watch?v=bNFVe19iG_Y	2
118	Fun filled physical activities for kids	https://www.youtube.com/watch?v=ErWWdFHwXM0	2
119	DAILY KIDS PHYSICAL ACTIVITY TO LOSE FAT	https://www.youtube.com/watch?v=DoHjDSFAMMo	6
120	kids physical activities | Sohail Anwar	https://www.youtube.com/watch?v=443x-JEWHOw	0
121	Physical activity program IMPACTs lives of children with special needs	https://www.youtube.com/watch?v=-NtJozTP97E	0
122	Dodgeball activity for kids/physical activities for kids/Indoor activities for kids #viral#trending	https://www.youtube.com/watch?v=9tZD_v2zlOs	2
123	Warm up action activities [kindergarten]	https://www.youtube.com/watch?v=1NoRqxBEo9g	0
124	Kids video | numbers counting | Physical Activity | Activity based learning | fun | KCGS	https://www.youtube.com/watch?v=RgPdYlBsAkU	2
125	Engage your kids in physical activities	https://www.youtube.com/watch?v=_q-TDc_06DE	0
126	Boost Your Mario Skills: The Ultimate Brain Break and Physical Activity	https://www.youtube.com/watch?v=2Tkp-ApGkh8	2
127	Kids Physical activities	https://www.youtube.com/watch?v=y7truCVqlBY	0
128	School Day Fitness - Kids In Motion - WSKG	https://www.youtube.com/watch?v=2CA4EQZTvbs	1
129	Benifits of physical activity and Martial Arts for kids #karate #martialarts #kids #kungfu	https://www.youtube.com/watch?v=ARkAuK42xo0	2
130	Physical Activity for Kids	https://www.youtube.com/watch?v=zMhZ3k2ju1w	0
131	Physical Activity : Big and small circle ⭕⭕⭕⭕ #kid #finemotor	https://www.youtube.com/watch?v=uqtyulI0tcw	2
132	Kindergarten physical education station activities	https://www.youtube.com/watch?v=Yff2JY6W19w	0
133	#rehabilitation#occupationaltherapy#autism#gameshorts #kids Physical Activity For Autism Child...	https://www.youtube.com/watch?v=gtqK67zFtso	2
134	balance the ball #activity#physical activity #fun activity#fun game for preschool	https://www.youtube.com/watch?v=o20MVdkNDAw	0
135	Physical activity helps children succeed in the classroom	https://www.youtube.com/watch?v=KuQSQMx4Ec8	2
136	#occupationaltherapy #autism #listeningskills #kids Physical Activity For special child..	https://www.youtube.com/watch?v=sx4AbcebmRg	2
137	Fun physical activities for kids using yogis containers #playtime #kidsactivities #toddlers #physio	https://www.youtube.com/watch?v=QoeZ_KwulwM	2
138	Physical activity to build strength, coordination, and confidence 🤗🙋‍♂️ #shorts #trending#viral	https://www.youtube.com/watch?v=M3B6FgWjD7I	0
139	The best physical activities to engage 4 to 6 years kid at home#learnwithsaha	https://www.youtube.com/watch?v=ndyIaBkOHx0	2
140	Physical activity for kids|| pole climbing by 5 years old kid	https://www.youtube.com/watch?v=zO97fcVjGA0	0
141	Raise Active Kids: 🏃‍♀️ Inspire a Lifelong Love for Physical Activity & Fitness! 🏋️‍♂️	https://www.youtube.com/watch?v=OzhNczYgnCk	0
142	physical activity must important for the kids#shortviral#shortviral	https://www.youtube.com/watch?v=fxlRb5xV4Ic	0
143	Physical activities for kids to do at home	https://www.youtube.com/watch?v=ejGbUJbIIvE	0
144	#physiotherapy #kids #rehabilitation #autism #childphysiotherapy physical Activity...	https://www.youtube.com/watch?v=m8b6LJ7DF8Q	0
145	Kids Physical Activities in Bgcs School #school #kidsvideo #activities	https://www.youtube.com/watch?v=pA4ovaXhnJA	2
146	Healthy Kids Workout, Sports for Preschoolers, Outdoor Games and Activities, Kiddie Academy	https://www.youtube.com/watch?v=FnVmwDdRjfA	0
147	#shorts #viralshorts #kids kids physical activity//	https://www.youtube.com/watch?v=lGrBQmMuouo	0
148	Cones obstacle courses for the classroom	https://www.youtube.com/watch?v=jB4-4v6alC0	6
149	"school ni jana"🏬. Lunch time physical activity💪💪 #kid #activity #school	https://www.youtube.com/watch?v=R3Py-9s1Cgw	0
150	Physical #activity for kids #	https://www.youtube.com/watch?v=5yyp5vAkMVQ	0
151	Summer activities | Physical activities for kids #funny #summer	https://www.youtube.com/watch?v=BqxJwQb1bCE	2
152	#shorts gross motor skill activity l physical Activity kids l preschool activities	https://www.youtube.com/watch?v=T5pDk7l8Ens	0
153	7 FUN GAMES TO PLAY OUTSIDE FOR KIDS! END OF SCHOOL YEAR PARTY IDEAS!	https://www.youtube.com/watch?v=Ckcx6pLZN9E	3
154	Kids activity at home | Busy kids | Toddler activity| Physical activity | Fitness in kids	https://www.youtube.com/watch?v=Zf30r0wE_qQ	0
155	Exercise and Children: Activity as a Way of Life	https://www.youtube.com/watch?v=xsHlNaOF3VQ	0
156	#physiotherapy #kids #rehabilitation #autism #childphysiotherapy Physical Activity...	https://www.youtube.com/watch?v=NMp0EECUFAU	0
157	Instilling a habit of physical activity in kids!	https://www.youtube.com/watch?v=nOV5u46HEIs	0
158	Little girl doing exercises in a cute way/physical activities for kids. (Ishpreet's channel)	https://www.youtube.com/watch?v=LgWfT2gelfI	0
159	Child growth, important factors, physical activity and screentime.	https://www.youtube.com/watch?v=AMxPdwshQr4	2
160	Encourage physical activities in your kids #shorts #parentingtips #youtubeshorts	https://www.youtube.com/watch?v=ikiNyzGiIeA	0
161	Balancing, Transferring Weight and Team Coopeartion Activities in Physical Education	https://www.youtube.com/watch?v=-DOHpc1DeHI	0
162	fun outdoor games / outdoor activities for kids / fun activities for kids / physical activity	https://www.youtube.com/watch?v=HXcM-eNN8pE	0
163	kids respect #fitness #exercises #army #loseweight #cardio	https://www.youtube.com/watch?v=xvl0jeDzrMI	2
164	Physical Activity for Kids- Get active and physical strength in School 🏫 | Gingle Kidz Preschool	https://www.youtube.com/watch?v=5fqRJ5FcW9Q	2
165	make a circle big big A Physical Activity Game For kids	https://www.youtube.com/watch?v=kmX4sYpEeLM	0
166	Moving in Schools: Comprehensive Physical Activity Programs--Part I	https://www.youtube.com/watch?v=PNDOX28bpCQ	0
167	#physiotherapy #kids #rehabilitation #autism #childphysiotherapy Physical Activity...	https://www.youtube.com/watch?v=KhGdUf5eYTM	0
168	physical activity for kids #physicalactivity #activity #subscribe #youtubeshorts #ytshorts #shorts	https://www.youtube.com/watch?v=Si6vCJp1RHQ	2
169	Fom Noodles balance physical activity Fun Game	https://www.youtube.com/watch?v=9snHD3iILsc	0
170	Physical activities for kids indoor games	https://www.youtube.com/watch?v=XTMybU4K47o	2
171	Recreation Game || Physical Activity || Top and Fun Activity for Students ||#shorts#youtubeshorts	https://www.youtube.com/watch?v=yQlry1IBDVw	0
172	Body balance activity for kids#physical activity#littlegems #shortsvideo #grossmotorskill #trending	https://www.youtube.com/watch?v=6x22VtA7RMM	2
173	Balancing Activities | Gross Motor Activities | Therapies at Home | Help 4 Special	https://www.youtube.com/watch?v=vzgJWW72AAg	0
174	Physical Activity #school #activity #physical #excercise #kid #learningactivity #cute #viralvedio	https://www.youtube.com/watch?v=-eh0xhRqpJI	2
175	Fun Physical Activity for Kids #forkidslearning #forkids	https://www.youtube.com/watch?v=3E8-_5tG_Uo	2
176	physical activities #education #family #african #kenya #kids	https://www.youtube.com/watch?v=vXp7ucUAU1E	2
177	Kids Playing | Yes/No Game | Kids Video | Physical Activity | Fun | KCGS	https://www.youtube.com/watch?v=7-FHYtvoMp0	2
178	For Young Children: Use of Gadgets or Do Physical Activities	https://www.youtube.com/watch?v=wWV2gHC_xtw	0
179	Physical activity for Kids.	https://www.youtube.com/watch?v=r50YsOtPn5E	0
180	Benefits of Kids Playing in Nature	https://www.youtube.com/watch?v=ylcX8Vl4X1I	2
181	Funny activity for kids | physical activity @ekvidhyalaya #funny #funday #games #shorts #activity	https://www.youtube.com/watch?v=qH1cufH7VvQ	0
182	Physical activity of kid	https://www.youtube.com/watch?v=1y2EQkUdhpo	2
183	Physical Education Streams ||Kids Physical Education ||Time division Physical Activity.	https://www.youtube.com/watch?v=o1NWWtQvHV8	0
184	306 - Top 11 ESL Circle Games for Kids	https://www.youtube.com/watch?v=bm2tMvjWus0	3
185	Pre Primary Kids Indore | Physical activity |Birla school Indore |Best school of Indore	https://www.youtube.com/watch?v=pWWm0UoGypQ	0
186	Table Of Two | Kids Rhyming | Physical Activity | activity based learning | Rhyme | Fun | KCGS	https://www.youtube.com/watch?v=ddRTryyZjs0	2
187	kids playing | Yes/No Game | Physical Activity | Fun | KCGS	https://www.youtube.com/watch?v=iq9JCuCIMzs	2
188	Physical Activity for Kids (K-5th grade)	https://www.youtube.com/watch?v=ZGCJfb-KYk4	0
189	Exercise For Kids: Physical Activity For Kids Kids Exercise| Get Active At Home| Daily Kids Workout	https://www.youtube.com/watch?v=Sia0s06-YVQ	6
190	High jump challenge for kids #physical #activity #fun In School	https://www.youtube.com/watch?v=TzNYi6zkbjU	2
191	Kids physical Activity . #youtube #kidsvideo #fun #physicalactivity	https://www.youtube.com/watch?v=DkrXREnuTWA	0
192	#physiotherapy#occupationaltherapy#autism#grossmotorskills#kids#games Physical Activity...	https://www.youtube.com/watch?v=BpM_pO0tyFM	0
193	Kids Physical Activity at home | Toddler activity at home #kidsindooractivity #physicalactivities	https://www.youtube.com/watch?v=W2rM4aihBvc	0
194	How to engage your kids in indoor physical activities during lockdown?	https://www.youtube.com/watch?v=u16aT9PtwjE	0
195	Tug of War - Kids Funny Physical Activity | Who Wins!! #funnyshorts	https://www.youtube.com/watch?v=1KnHkI5Rb2c	2
196	Fun activity by little kids... (Everest Cambridge School 🏫)	https://www.youtube.com/watch?v=BTtbBta8gyE	3
197	Team Work Games ||Physical Education Streams || Kids Physical activities	https://www.youtube.com/watch?v=cH0Ij3vaHNE	2
198	Kids Enjoying to do Physical Activities 🙂	https://www.youtube.com/watch?v=uzxjNE3geGA	0
199	Children and young people's physical activity levels	https://www.youtube.com/watch?v=JslVrK_d4wA	0
200	Learning Activities for 4-5 Year Old KIDS &TODDLERS - 21 Different DIY İdeas	https://www.youtube.com/watch?v=lO0tAK0kOzU	0
201	# shorts #youtubeshorts #youtube #youtuber #physical activity # classroom#kids # games	https://www.youtube.com/watch?v=JlmgeXg35XA	0
202	Physical Activities of a toddler | Active kid | Two n half yr toddler | #shorts #ytshorts #kids	https://www.youtube.com/watch?v=ic0KT9UxVMc	2
203	Kids Physical Activities Personal Classes at Kilpauk by OTO COACH #kidsactivities #funactivities	https://www.youtube.com/watch?v=fLO5V8SeWTs	2
204	Physical activity for kids at home🏠Running Exercise| Good health is Goal 💪Blood Circulation for body	https://www.youtube.com/watch?v=yTJefdLq2ho	2
205	Kids video | Yes/No Game | Physical Activity| |fun | KCGS	https://www.youtube.com/watch?v=CIknJi0FwpI	2
206	Group Competation Activities ||Physical Education Streams || Kids Physical activities	https://www.youtube.com/watch?v=JsXLM0at0Nc	0
207	#Small Acrobat #small boy physical activity	https://www.youtube.com/watch?v=LzSiFtPBx-w	0
208	kids physical activities 🤸🏃|| #viral #shorts #outdoors #playtime #ytshorts #youtubeshorts #cute	https://www.youtube.com/watch?v=6QP04k9VScg	0
209	kids physical activities #shorts #activitiesforkids	https://www.youtube.com/watch?v=pBetwc-DcWM	0
210	Enabling Autism Tip 004: Encouraging Physical Activity for Your Child with Autism	https://www.youtube.com/watch?v=dWdAS_Yv9KA	0
211	best kids physical activity	https://www.youtube.com/watch?v=DnEoHnyUJZY	0
212	Preschool Learning Activities For 3 Year Olds At Home - Kids Activities	https://www.youtube.com/watch?v=p0zcy8FSfcQ	0
213	Physical activities for kids using cushions #funactivitiesathome #eyehandcoordination #kids	https://www.youtube.com/watch?v=98721lYqLnE	0
214	Physical Activity Guidelines for Kids! Psychodalail	https://www.youtube.com/watch?v=K-JvJ8X3_9k	0
215	Learning by doing activity done by preschoolers (Body Parts)	https://www.youtube.com/watch?v=pfj_5zT0zl8	0
216	Physical activity |Gross motor | Balance coordination | kids activities | #shortsvideo #shortsfeed	https://www.youtube.com/watch?v=336JvIOG_lU	2
217	Simple Activities For Kids Surprise Your Child With Magic Colours	https://www.youtube.com/watch?v=SQRSpgBnABc	0
218	Multipurpose Activity |Physical Activity |#Shorts #youtubeshorts	https://www.youtube.com/watch?v=WhDv5p8HOSw	2
219	The Importance Of Physical Activity For Kids	https://www.youtube.com/watch?v=GQcQKNBVig4	0
220	kids physical activity at home,active child,monkey running stunts Sunday mood #playtimewithrishaan	https://www.youtube.com/watch?v=zG9jrkIRCuo	2
221	#autism kid# physical activities #core strength #occupationalhealthandsafety #life skills #yoga	https://www.youtube.com/watch?v=gq_gASF0cqk	2
222	Neon Blad (Sped Up) | School kids Physical Activity #neon #schoolkids	https://www.youtube.com/watch?v=mP-t4bryAOY	2
223	Physical activities for preschoolers	https://www.youtube.com/watch?v=n5Pf6kiV1Yo	0
224	Little kid, Fun time, physical activity, health & wellness	https://www.youtube.com/watch?v=0cI1Sz_K-mQ	0
225	𝗣𝗿𝗲𝘀𝗰𝗵𝗼𝗼𝗹 𝗸𝗶𝗱'𝘀 𝗽𝗵𝘆𝘀𝗶𝗰𝗮𝗹 𝗮𝗰𝘁𝗶𝘃𝗶𝘁𝘆👏👇👇*𝐄𝐯𝐞𝐧 & 𝐎𝐝𝐝 #finemotorskills #kids #youtubeshorts #activity	https://www.youtube.com/watch?v=Tswr3JFzJEw	0
226	Kids Physical activities	https://www.youtube.com/watch?v=-nq8GlsUDSo	0
227	Kids Enjoying to do Physical Activities 🙂	https://www.youtube.com/watch?v=uzxjNE3geGA	2
228	Weekend kids activities ||Physical Education Streams ||Kids Physical activities	https://www.youtube.com/watch?v=mngbWyTXTEM	2
229	physical activity of kids #physical #martialarts #viral #amazing #entertainment	https://www.youtube.com/watch?v=c7rTU2NULt8	0
230	#kids #mastitime #games physical activity must for every child #touch	https://www.youtube.com/watch?v=KVuv_rdqHKM	0
231	get stronger and fitter with us fun with kids #viral #video #reels #youtubeshorts #fitness #gym	https://www.youtube.com/watch?v=3QQIt-5Zv84	2
232	Kids Physical training and Physical Activities 🏃⛹️🤾🥇🥈🥉#athletics #athlete #kids #games #kidgames	https://www.youtube.com/watch?v=G5RkYx8axqI	2
233	cycling physical activities double sheet cycle for kids	https://www.youtube.com/watch?v=QeSBwH46G-4	2
234	One Leg Jump/Fun Game/sports activity/recreation fun activity/Physical activity	https://www.youtube.com/watch?v=ahOEVWtHax0	0
235	10 Indoor games for kids | One minute games | Birthday party games for kids | Birthday party games	https://www.youtube.com/watch?v=c5NGTj5mczg	3
236	#physiotherapy #kids #rehabilitation #autism #childphysiotherapy Physical Activity...	https://www.youtube.com/watch?v=WRXVo5MW_lE	0
237	Viral Cricket shorts 🏏| 🔥 | PTI KG Verma #shorts #physical activity/ kid activity/school	https://www.youtube.com/watch?v=yhCZd6uluXo	2
238	physical activities	https://www.youtube.com/watch?v=nfr2YaLuq_o	0
239	How parents can teach their kids the Importance of Physical Activity✨☺️💛 #smartparenting	https://www.youtube.com/watch?v=BiEmUSP45Qs	0
240	Benefits Of Physical Activities For children #pediatrician #childhealth #babycare #kids #family	https://www.youtube.com/watch?v=SS6pgNvdpcE	0
241	Physical activities for kids/ sports activities at school 🏫#shorts	https://www.youtube.com/watch?v=_ex5el2bwRM	0
242	#physiotherapy #kids #rehabilitation #autism #childphysiotherapy Physical Activity...	https://www.youtube.com/watch?v=zFVdzSwrI90	0
243	Physical activities for kids#action activity for kids#classroom activity#group activity#shorts	https://www.youtube.com/watch?v=sTOyleizfUc	2
244	Physical Activity from an early age should be encouraged as it benefits a child’s development.	https://www.youtube.com/watch?v=MPR0rWW-DoI	0
245	easy paper game // physical activity for kids // #game #gameplay #kidsgames	https://www.youtube.com/watch?v=eCP7sndOf7U	2
246	3 ways to get your kids to love physical activity part 3	https://www.youtube.com/watch?v=gGTT1NcRzOM	0
247	BEST EXERCISES FOR KIDS | TO KEEP ACTIVE AND HEALTHY | PRO360 KIDS PROTEIN HEALTH DRINK	https://www.youtube.com/watch?v=aXQu_j1umaI	2
248	3rd Class Warmup Activity|Brain and physical Activity|#tjeducators #school	https://www.youtube.com/watch?v=9Xio0HkoJBw	2
249	Good manners activity by LKG children @padmavatiinternationalscho4600	https://www.youtube.com/watch?v=pVBtfj4xaos	0
250	Kids physical activity | Wooden rope climber | kids fun activity | Kids Fitness Toy | kids rope ladd	https://www.youtube.com/watch?v=Z7LCJ9fWuJc	0
251	#occupationaltherapy #finemotorskills #autism #grossmotorskills #kids Physical Activity...	https://www.youtube.com/watch?v=rkcJiqfmBe0	2
252	physical activity for kids	https://www.youtube.com/watch?v=tlxFGq1Z7xg	0
253	Easy at home toddler activity #toddlermom #toddleractivities #toddleractivitiesathome #momlife	https://www.youtube.com/watch?v=ibdN343beBk	2
254	#Fun exercise at home, physical activities for kids, get active at home, #funny Baby climbing,#cute	https://www.youtube.com/watch?v=drZqkjgMoGY	0
255	toddler physical activity at home//engaging activity for kids	https://www.youtube.com/watch?v=35OExgq2DQk	0
256	Kids game#physical activity#rock climbing	https://www.youtube.com/watch?v=LQm1nDWNKa0	0
257	Fitness- This is why we train 💪❤️ #family #fitness #health #outdoors #kids #shorts #workout #gym	https://www.youtube.com/watch?v=RrUywpZR-L8	0
258	super easy games for kids - physical activities for kids	https://www.youtube.com/watch?v=GzAc89cH5mE	2
259	Health benefits of physical activity for children	https://www.youtube.com/watch?v=8_oMY288M-c	2
260	#short!!🔥kids physical activities easy exercises for kids kids workout	https://www.youtube.com/watch?v=SoRwj6otw1Y	0
261	Broad Jumps#Physical Activities for kids#Gross power Skills#	https://www.youtube.com/watch?v=4PgnFKQt_c0	0
262	Game compitition # physical activity #happiness #kid #primary school	https://www.youtube.com/watch?v=i5pir1g4ti8	2
263	PT. physical activity//PTR activity #trending #viral #kid #class #activitytime #school #bodypart	https://www.youtube.com/watch?v=w-xk0PA60_0	2
264	At Amusement Park || Kids Physical activities #kidsvideo #sports #play #park #short #ytshorts	https://www.youtube.com/watch?v=qyxpS2RYBgs	0
265	Fun physical activity for kids during lockdown	https://www.youtube.com/watch?v=xckUc-DFq7A	2
266	#occupationaltherapy #autism #kids #playing Physical Activity/Moving Objects From one to Other...	https://www.youtube.com/watch?v=yIvzawPjnoM	2
267	physical activity for kids	https://www.youtube.com/watch?v=eLm7dMDG6iQ	2
268	tora #deenal won💪#sports motivation#kids physical activity #hriyanvi song #short	https://www.youtube.com/watch?v=kjX4exuqZqM	2
269	Physical activities for kids during lockdown	https://www.youtube.com/watch?v=vMZDXOsm0jY	0
270	Straw Pick Up Game | Super Fun Stuck at Home Activity for Kids | DIY Games Easy With Paper	https://www.youtube.com/watch?v=26bzm2W8-rY	3
271	STRAW PAPER TRANSFER....II...KIDS PHYSICAL ACTIVITIES..#kids #video #viral #activity #shortsvideo	https://www.youtube.com/watch?v=c2oEby9_Qrc	2
272	Physical Activity for Kids | Learning and Playing is Essential for Kids Mental and Physical Growth	https://www.youtube.com/watch?v=Hn6iNdlb_1c	0
273	Kids Learning through Physical Activity #healthmatters #educationmatters #education	https://www.youtube.com/watch?v=ZbM5OcNg0ow	2
274	physical #activities are necessary for kids...must try in #summervacations2023	https://www.youtube.com/watch?v=BQ5oA0M6zX0	0
275	physical activities	https://www.youtube.com/watch?v=0jv61V96hh0	0
276	KEEP KIDS ACTIVE AND CAN BOOST THEIR PHYSICAL ACTIVITIES 🙂	https://www.youtube.com/watch?v=K7XvLTN3iic	0
277	Physical activities for kids #kids #kidsshorts	https://www.youtube.com/watch?v=xJuGcZaMORY	0
278	D challenge for all kids physical #activity #fun in school	https://www.youtube.com/watch?v=trSsI0dsJTM	2
279	Allow kids to have some play time #kid#toddler#boy#play#health#physical#activity#scooter	https://www.youtube.com/watch?v=iNo58VJ9XKQ	2
280	Physical Activity With Football.| The6BachaParty | #kids #kidspartyactivities #kidsactivities#shorts	https://www.youtube.com/watch?v=Uk-rNR-EbW0	2
281	#kcgs | kid's Jumping Activity | Brain gami | Physical Activity #activitytime	https://www.youtube.com/watch?v=228l5anBLAI	2
282	kids physical activity #KCGS	https://www.youtube.com/watch?v=NtGCBYfP26E	0
283	Kids need their exercise	https://www.youtube.com/watch?v=_PUUHe12iP0	0
284	Cone Games	https://www.youtube.com/watch?v=9PP7wVtY9xc	1
285	Gintiyon ko khojna #happiness #kid physical Activity #nipun bhart	https://www.youtube.com/watch?v=CZYF65amaXU	2
286	school 🏫 fun #physical activities #lord shiva kids play school # play Time	https://www.youtube.com/watch?v=X-FbSslPOt4	0
287	Physical activity June week 1	https://www.youtube.com/watch?v=pw63T9onkSQ	0
288	best physical activity for kid under 3 to 5 years old kids	https://www.youtube.com/watch?v=3e2sfLOJ9r8	0
289	Learn with Marek how to use Smartwatch for kids for physical activity	https://www.youtube.com/watch?v=lzO0emVGCDo	0
290	Physical Activity For Kids To Get Stronger #1	https://www.youtube.com/watch?v=CRy2BBDT-bM	0
291	Sports and physical activities 💪😎. Like and subscribe. #shorts #facts #viral #trending #boy #boys	https://www.youtube.com/watch?v=eMSSa374zU8	2
292	Physical activities for kids	https://www.youtube.com/watch?v=W8fQz8ssxuk	0
293	kids physical activity #fitness #diet #trending #youtubeshorts #shorts #dailyvideo #bestlearning	https://www.youtube.com/watch?v=dWq-oOKQJac	2
294	physical activities for spl.kids	https://www.youtube.com/watch?v=8KHMd7nSDdM	2
295	Physical Activities for kids while being indoors #Yakshit #activities #kids #shorts	https://www.youtube.com/watch?v=vwOjVMuuZ4s	0
296	Physical exercise for kids at home / fun activities /core strenthening / very easy activities	https://www.youtube.com/watch?v=JUlZx8IIngo	0
297	Physical activities at Home for Autism children l Learning Racquet game	https://www.youtube.com/watch?v=KnGynf8aiG0	0
298	best physical activity for kids 👌👏with learning at home, during lockdown.....	https://www.youtube.com/watch?v=o5sQ6yp-iBg	0
299	physical activity for kids | play and learn | Indoor games for kids	https://www.youtube.com/watch?v=YA3sAI2MMog	0
300	shlok Learning to ride bicycle... | kids physical activity | shlok's corner...	https://www.youtube.com/watch?v=-s1EWE9MZqM	0
301	Physical activity |Go no Go|Hyperactive child|kids activities| Balance coordination #shorts #viral	https://www.youtube.com/watch?v=S-64L1wNwJs	0
302	baby hanging swing | kids-jumping exercise | baby swing-😍🥰 | Physical activities for kids	https://www.youtube.com/watch?v=jvPH-MOobOI	2
303	Manjha || bhavyan || gymnastics || Happiness || physical activity for kids || short YouTube video	https://www.youtube.com/watch?v=PmJfPW-VsLc	0
304	Abdul Ali participate d in "physical activity kids competition"	https://www.youtube.com/watch?v=86KEjpVfvuc	0
305	how to train kids through physical activities	https://www.youtube.com/watch?v=cY7b2aUcza8	0
306	Easy activity for kids/PreSchool activities/ Play school activities/ Activities for 2 years and abov	https://www.youtube.com/watch?v=xjhEqC_QnGc	0
307	workout physical activity for kids #boys #boxing #karate #kickboxing #tkd #selfdefense #technique	https://www.youtube.com/watch?v=SPjcpuVDzIM	2
308	sports love physical activity is best than other activities for children	https://www.youtube.com/watch?v=ciwGzf0eFWc	0
309	Rockup adventure | Climbing 🧗‍♀️ | activities for kids | best physical activity for kids #climbing	https://www.youtube.com/watch?v=VFf_2_UiEL4	2
310	Physical Activities - Nursery class @growing low generation 2020/2021	https://www.youtube.com/watch?v=rXAgb9BiJ3c	0
311	ball balancing race	https://www.youtube.com/watch?v=Z06sy6_q_zc	0
312	Physical Activity For Kids #viralvideo #education #shorts	https://www.youtube.com/watch?v=BlgXfXEpWZc	2
313	he loves adventures | physical activities keep kids fit #viral #love #adventure #shorts #shortvideo	https://www.youtube.com/watch?v=EF8Y6PR-b0M	2
314	6- Encourage Physical Activity in Your Kids | Learn With FIFI PodCast	https://www.youtube.com/watch?v=dRlOwcznceU	0
315	ADHD Kids Quick Tip #3 - Physical Activity	https://www.youtube.com/watch?v=JoMCZjePBTo	0
316	Energy Busting Physical Activities for Kids	https://www.youtube.com/watch?v=xr8xkAz4AHk	0
317	physical activities for kids #lovestatus #cutebaby #attitude_whatsapp_status #princesslife	https://www.youtube.com/watch?v=jJAqt6DTAyY	0
318	Physical Activities For Kids: Get Active At Home! # shorts by Swara World	https://www.youtube.com/watch?v=x6xMlMG15is	0
319	Physical Activity	https://www.youtube.com/watch?v=g_82MqoWEM4	2
320	Physical activity with kids….	https://www.youtube.com/watch?v=ZTQQS0ldhAU	2
321	My son physical activities	https://www.youtube.com/watch?v=7LZgaUNxHZI	0
322	Physical Activity – Enabling Children and Young People’s Physical Activity and Play	https://www.youtube.com/watch?v=zq7VtCEcH44	2
323	School activity - Physical activity #action #school #activity #kids	https://www.youtube.com/watch?v=uIcn5i8nPmQ	2
324	physical Activity For Kids To Get Stronger #6	https://www.youtube.com/watch?v=s3b7Wa-AXgM	2
325	physical activity for kids #activity #physicalactivity #shorts #viral #trending #youtubeshorts #yt	https://www.youtube.com/watch?v=5KKn1Zrib9M	3
326	games and sports for development of kids.physical activities of child. #trending #funny #gaming	https://www.youtube.com/watch?v=Qi4zwKh-0wQ	0
327	Kids physical activity during lockdown	https://www.youtube.com/watch?v=W-qgsQtggw4	2
328	Fun Respiratory Exercise ‎National Center on Health, Physical Activity and Disability (NCHPAD)	https://www.youtube.com/watch?v=oO7FUaeDvi8	2
329	Physical activities | #englishspeaking #englishvocabulary	https://www.youtube.com/watch?v=BzYdV1Z8a0E	2
330	Learning and physical activity for kids learning basic maths with fun #school #schoollife #class #kg	https://www.youtube.com/watch?v=qsJlGtV8LLo	0
331	Make A Circle | Preschool Song | Super Simple Songs	https://www.youtube.com/watch?v=ALcL3MuU4xQ	1
332	Recreation Game || Physical Activity || Top and Fun Activity for Students ||#shorts#youtubeshorts	https://www.youtube.com/watch?v=yH8Zi21RfZs	0
333	#Physical fun activity #for kids #physical n mental fitness at home during lockdown.	https://www.youtube.com/watch?v=bmVB29ihrQE	2
334	Child Physical Activity #children #physical #activity #mumbai #india #shortvideo #miraroad #shorts	https://www.youtube.com/watch?v=BK3ZxBk7gi8	2
335	physical activities	https://www.youtube.com/watch?v=aJnTnx3gMh0	0
336	Physical activity #grossmotoractivities #kidsactivitiesathome #shortsfeed #kidsfun #kids #shorts	https://www.youtube.com/watch?v=6f1_Om_try8	0
337	#Environmental activities for kids #physical activities for kids # outdoor activities for kids	https://www.youtube.com/watch?v=PKglD_zXz-c	2
338	Indoor Fun Games And Physical Activity For Kids	https://www.youtube.com/watch?v=kmO18urKjwU	2
339	kids relax time ‐ outer physical activity ‐ active sahaj. #kidsnutrilite	https://www.youtube.com/watch?v=WmW-eHx-zwI	0
340	Jumping on the line#jumping activity#physical activity for kids#shorts#punjabi	https://www.youtube.com/watch?v=VQZ4OTtltaw	0
341	PHYSICAL ACTIVITY	https://www.youtube.com/watch?v=o5Se1IeDBcs	0
342	How much physical activities required to toddlers Read the pinned comment #babyshorts	https://www.youtube.com/watch?v=8Vw6TDy16JY	0
343	Speech Videos for Toddlers and Babies - Early Intervention Activities and Baby Milestones Video	https://www.youtube.com/watch?v=Zuwuo5u0wYs	2
344	Reasons Why Kids Activities Like Dance Can Help Your Child :	https://www.youtube.com/watch?v=W_0BByknpao	1
345	Physical activities for better hand eye coordination, muscle strengthening activities | #Preschool	https://www.youtube.com/watch?v=1E32qX-znK0	2
346	Kids physical activities in the park after the cycling |#shorts	https://www.youtube.com/watch?v=6_PqLhHlL7Y	2
347	What activities should kids do at home?/Fun physical activities for kids/Exercises for kids, female	https://www.youtube.com/watch?v=vxZ21kvSCQg	2
348	Physical Activity	https://www.youtube.com/watch?v=WuQG9taLMxI	0
349	Physical activity is said to help a child's brain cells and engages the child to want to learn.	https://www.youtube.com/watch?v=nsQX5KFOeRk	0
350	Ball #Juggling Basic Training | Kids #Physical Activity | Indoor #Kids Activity | #Ambidexterity 🙏🙏	https://www.youtube.com/watch?v=h-jzKQSYUAM	0
351	Amazing kids activities | Physical activities for kids | Kids outdoor activities	https://www.youtube.com/watch?v=hisqOZpPwd4	0
352	Physical activities for kids || Gymnastics || Healthy life style #shorts #viral #tranding #fitness	https://www.youtube.com/watch?v=uihbczuo2Cw	0
353	Energy Busting Physical Activities for Kids #taekwondo #shorts	https://www.youtube.com/watch?v=PgSmEsmAYwo	2
354	Outdoor Activities for Kids at Home	https://www.youtube.com/watch?v=jebDKI6cRAQ	3
355	Pole Climbing | Kids Physical Activity | LKG Activity	https://www.youtube.com/watch?v=13yGpcCXimw	0
356	physical activity	https://www.youtube.com/watch?v=s9n-2SAej9c	0
357	4 EPIC techniques to make your kids love physical activities #fitness #kids #shorts	https://www.youtube.com/watch?v=npbyasH9gxs	0
358	Physical activity every day and they love it. #fitness	https://www.youtube.com/watch?v=iRK5sRZd3b0	2
359	Fun and Fitness: How Physical Activity Toys Help Develop Kids' Skills #tinytreetoysgames	https://www.youtube.com/watch?v=f96MCj83fiA	0
360	How to engage child in summer part 9 engage in physical activity #exercise #shorts	https://www.youtube.com/watch?v=Gikp8StZhfA	0
361	Time for Physical Activity | #shorts | kids physical activity games	https://www.youtube.com/watch?v=HdRvvwohZ2M	2
362	Unstructured Physical Activity Improves the Health of A Child 🏀 ⚽️ 🥅	https://www.youtube.com/watch?v=lYbiZtf6pFo	0
363	Kids Physical Activity 💯 Just Fun for activities 💯❤️❤️😀. #shorts #kidsvideo #gymmotivation	https://www.youtube.com/watch?v=yR_ClIm7PVY	0
364	Play time# toddlers #motorskills#physical activity	https://www.youtube.com/watch?v=pnDW-_AJJLo	0
365	Outdoor Kids Physical Activity Equipment #playstation	https://www.youtube.com/watch?v=YUwJbWvdSjs	2
366	Does Physical Activity Improve Rocket League Gameplay?	https://www.youtube.com/watch?v=cVGyxVV16G4	0
367	Benefits of Physical Activity||Physical Activities for Kids #shorts	https://www.youtube.com/watch?v=rngvv8TdjZU	0
368	Important of physical activity for your kids #shorts #yotubeshorts #viralshorts	https://www.youtube.com/watch?v=GHUaAzlkhFQ	0
369	Plastic Shovel for Kids Physical Activity	https://www.youtube.com/watch?v=AmX9vhEOweg	2
370	Physical Activity for 3 to 8 year olds in Dubai - Get Set Go Kids	https://www.youtube.com/watch?v=nh1-9iResgc	0
371	Rhythmic Physical Activity | Sports and Physical Education	https://www.youtube.com/watch?v=WAniI0wO0Yg	2
372	Are Your Children Being Active with Physical Activity?🤔	https://www.youtube.com/watch?v=XRHkY2M4aiQ	0
373	physical activities pyramid grade 4	https://www.youtube.com/watch?v=AisQMTL-cWU	0
374	INDOOR GAMES FOR KIDS | Physical Education | At Home games	https://www.youtube.com/watch?v=YBHWXI1l9Tg	0
375	Jumping Child Development.... Physical Activity........	https://www.youtube.com/watch?v=TOxQ_nkdiyw	0
376	Physical Activity session	https://www.youtube.com/watch?v=YhfZG0gzu1A	0
377	Bed Time Fun Exercises With Your Infants | Miduty Kids	https://www.youtube.com/watch?v=3Ti2IXxHvpE	2
378	10 Easy Science Experiments - That Will Amaze Kids	https://www.youtube.com/watch?v=4MHn9Q5NtdY	1
379	Physical Activity Day❤️	https://www.youtube.com/watch?v=3kktbCfWNyk	0
380	PT Steps 1 to 12|Kids physical Activities	https://www.youtube.com/watch?v=M6UoBW_Kx3k	2
381	Game and Physical Activity at same time 🤩🤾‍♀️🏌️‍♀️ #shorts	https://www.youtube.com/watch?v=lTVIBRye1oM	0
382	Football| physical activity| healthy lifestyle| kids activity #shortvideo #football #footballshorts	https://www.youtube.com/watch?v=d9Uk9dLHNfg	0
383	Physical Activity - Fun Play	https://www.youtube.com/watch?v=lxIo4ZEYYlc	0
384	Physical activities for kids .#Foot ball	https://www.youtube.com/watch?v=3kGnT9l92Ug	0
385	Kids Play Zone in Irtiqa Fitness Club || Physical Activities for Children ||	https://www.youtube.com/watch?v=WaIqIWDL4Qs	0
386	Play School Activity for Kids || Physical Activity For Kids || SPORTS FOR KIDS ||	https://www.youtube.com/watch?v=RVjkcxZU7ag	0
387	Physical activity ideas for kids #kidsvideo #kids#exercise	https://www.youtube.com/watch?v=Gie87fvTgnA	0
388	Easy physical activities at home for kids/fun learning/gross motor skills development	https://www.youtube.com/watch?v=vv0bxfVjLLM	0
389	Healthy Physical Activities for Growing Child	https://www.youtube.com/watch?v=c0_QNNLyDjk	0
390	15 Indoor Activities for 2-5 Year Old Toddlers / Preschooler | Lockdown special	https://www.youtube.com/watch?v=xh-ZO1c6DRI	3
391	Gross motor skills ||Physical Education Streams ||Kids Physical activities	https://www.youtube.com/watch?v=EaKMH58Hk8I	2
392	Energy Busting Physical Activities for Kids #taekwondo #shorts	https://www.youtube.com/watch?v=8yfOnf3GqZM	0
393	physical Activity For Kids To Get Stronger #5	https://www.youtube.com/watch?v=52wXgYN_VCA	0
394	physical activity || children's 👶|| #shorts #status #viral #reels #subscribe @ajayshorts94	https://www.youtube.com/watch?v=hJlTHDbYtV0	2
395	physical activity for kids #shorts #shortsviral #vaccationideas #kidsactivities	https://www.youtube.com/watch?v=hX95mIYPLpc	0
396	Rescue the Enchanter #enchanter #rescue #physical #activity for #kids	https://www.youtube.com/watch?v=OtaOqJhRsy0	0
397	Physical Activity - Online class games	https://www.youtube.com/watch?v=6poeSkyuHmQ	0
398	Get Your Kids Moving: Unlocking the Benefits of Physical Activity for Children 🏃‍♀️	https://www.youtube.com/watch?v=99SDgHaAHqU	0
399	physical activities	https://www.youtube.com/watch?v=cxnHE-JNwjM	2
400	Shape Hopscotch | Physical activity for children	https://www.youtube.com/watch?v=8TpuFrntqJM	0
401	13 Toddler Activities for Learning You Can Do At Home | 1-2 year olds	https://www.youtube.com/watch?v=qXW7oNtA0Pc	3
402	Origami | Butterfly | Activity | Kids video | School | KCGS | Fun | Learning | physical Activity	https://www.youtube.com/watch?v=dGmoRUl9irQ	3
403	physical activity for kids 😇 @activity_based_learning	https://www.youtube.com/watch?v=LM689hJX8Fk	0
404	4 Fun Way to Encourage More Physical Activity in Kids.	https://www.youtube.com/watch?v=qhjGGOt4Cl0	0
405	physical activity kids#youtubeshorts #shorts	https://www.youtube.com/watch?v=-QLissAghu8	0
406	In Out Activit. kids activity.daily activity. physical activity #shortvideo #virel #shortvideos#dpm	https://www.youtube.com/watch?v=-W9q9ZyXY8M	2
407	jumping activities for kids#Jumping action#shorts#activity#punjabi#physical activity	https://www.youtube.com/watch?v=E-Zc6rHF4yg	0
408	Happy Mother's Day 💜! Benefits of Physical Activity for you kids	https://www.youtube.com/watch?v=J3deXxgkIzw	2
409	How to help your child lose weight #shorts	https://www.youtube.com/watch?v=59OQVVTZ-W8	0
410	physical activity in primary school.#youtube #physical #activity #shortvideo #gaming #viralshort	https://www.youtube.com/watch?v=zw9Et28C1a4	0
411	No bag day activity / Interesting physical activity / Kids funny activity #happiness #shorts #viral	https://www.youtube.com/watch?v=vjP01LKIn4w	2
412	football video physical activity...	https://www.youtube.com/watch?v=fx67fncKF9Q	0
413	Kids getting 30 mins of daily exercise	https://www.youtube.com/watch?v=yP2nPIiBQmo	2
414	Easy physical activities for kids #learning #global #trending #school #fun4kids #childparticipation	https://www.youtube.com/watch?v=LCyIfUjuE7I	0
415	Physical activity for "KIDS"	https://www.youtube.com/watch?v=ekLZmxN5Kxk	0
416	Best physical activities and gross motor skills activities for kids and toddlers #tanushkatales	https://www.youtube.com/watch?v=t1qPa5_7r0c	2
417	Physical activity for kids #dance #kids #preschooleducation #school #preschooltv #physicalactivity	https://www.youtube.com/watch?v=JOIT9f6Br58	0
418	kids physical activities #shorts#ajischool #kindergardenstudents#abudhabialain #uae	https://www.youtube.com/watch?v=HrP2PXbKJXE	0
419	Kid’s Playground Encourages Physical Activity and a Love of Nature #Shorts #kids #encourages	https://www.youtube.com/watch?v=ljjdK04Hg6Q	0
420	Involve your kids in physical activities, as it good for health #shorts	https://www.youtube.com/watch?v=_d4b9Z0dzW0	0
421	tere vaaste #physical activity #deev #shorts #kids growth #ytvideoes	https://www.youtube.com/watch?v=h-McOJs5rHw	0
422	Physical activity # Shorts	https://www.youtube.com/watch?v=m61sqTMt1YA	3
423	Numbers & Counting Learning Activity | Educational Videos for Toddlers	https://www.youtube.com/watch?v=-hu0V24bltc	3
424	INDOOR OBSTACLE COURSE FOR KIDS // PHYSICAL ACTIVITY	https://www.youtube.com/watch?v=A67bF-KhnCw	2
425	10 Best Exercises for your KIDS to STAY HEALTHY	https://www.youtube.com/watch?v=A8PevX5OhBg	0
426	#physical #activity #triggers a #release of #dopamine and #serotonin, which can #improve #mood 🫰	https://www.youtube.com/watch?v=7DmDwCnA7ec	0
427	Easter movement cards and Easter physical activity game for kids	https://www.youtube.com/watch?v=CkmBiynJb30	0
428	kids physical activity #kcgs	https://www.youtube.com/watch?v=hY5EcTZRp58	0
429	5 healthy lifestyle tips for kids	https://www.youtube.com/watch?v=LB0ZQKdyn3s	2
430	At Play ground. #kids #playstation #india #crpf #army #physical #activity	https://www.youtube.com/watch?v=MP9xX4wb_WI	0
431	Motorskills development# physical activity	https://www.youtube.com/watch?v=payMrvpozt0	0
432	Physical activities	https://www.youtube.com/watch?v=9VNFKnl7fJY	0
433	Indoor Physical Activity	https://www.youtube.com/watch?v=UlsHnYIqops	0
434	physical activity " I Can roll on my Stomach" conducted at Littlefeet👣 playschool Ajmer	https://www.youtube.com/watch?v=Xsf_k6FWzKM	0
435	How much physical activity do children need each day? #parenttips #iamyourmother #kidsactivities	https://www.youtube.com/watch?v=8BQ_Coq6fjg	0
436	Kids physical activity//Bengali//Monjita	https://www.youtube.com/watch?v=0O7rvwJA1XI	0
437	Kanasu - Music & Movement | Physical Activity for Kids	https://www.youtube.com/watch?v=OvoWlwRcZiM	0
438	Kg - Physical activity	https://www.youtube.com/watch?v=a2mBTgs89aQ	0
439	Encourage physical activity too much important #kids #kidshealth #healthkids #lovekids #sport	https://www.youtube.com/watch?v=2swp7QzagoQ	2
440	physical activities #Gymnastics #gymnasticsforkid #shorts	https://www.youtube.com/watch?v=9YG_-2WQISI	0
441	Physical activity ideas for kids#kids #enchanter	https://www.youtube.com/watch?v=ZOmF6H4sTlE	3
442	Learning Activities for 1-2 year olds: June 2021	https://www.youtube.com/watch?v=YIcjwI3BNSE	3
443	Physical activity to help the brain get ready to learn!	https://www.youtube.com/watch?v=u_aHJZdPqLU	2
444	Importance of Physical Activities for Kids || YouTube Shorts	https://www.youtube.com/watch?v=eI8RE0Wd_sM	2
445	Walking barefoot/Physical activity time is must for kids #youtubeshorts #shorts	https://www.youtube.com/watch?v=s2m_-L6JYOw	0
446	##kids physical activity ##	https://www.youtube.com/watch?v=M_DQ82wDdQw	0
447	Indoor Games That Promote Physical Activity For Your Kids #indoorgames #kidsvideo #shorts	https://www.youtube.com/watch?v=4n8Ifg3MKkY	0
448	physical activity of nursery students	https://www.youtube.com/watch?v=zYNScLKDHQk	0
449	physical activity for energy 💪💪🧑‍🤝‍🧑👭👭👬👬👫 #kid #nipunbharat	https://www.youtube.com/watch?v=CaB02IGeiao	2
450	Educational Videos for Toddlers | 2 year old, 3 year old, 4 year old Learning Videos with Boey Bear	https://www.youtube.com/watch?v=tcDA30FDCQc	2
451	Physical activity#for kids#games#	https://www.youtube.com/watch?v=U1Uw9bUwunY	2
452	EASY SCIENCE EXPERIMENTS TO DO AT HOME	https://www.youtube.com/watch?v=z-R3DShHbkA	3
453	One Leg Ball Pocketing Game | Physical Activity | Kids Entertainment	https://www.youtube.com/watch?v=78XgkDck9iU	0
454	kids having fun #fun #physical activities #games	https://www.youtube.com/watch?v=lF5rId7CeLk	3
455	kids video | physical activity | Activity based learning | puzzle | Games | Colours | KCGS	https://www.youtube.com/watch?v=l54PjnbNA7A	2
456	Benefits of physical activities for kids#Benefits #physicalactivities #kids	https://www.youtube.com/watch?v=NQmxSz8bXE0	0
457	kids Physical Activity @Wonderland Dhemaji	https://www.youtube.com/watch?v=Nf6o3PY2znA	2
458	Physical Activity	https://www.youtube.com/watch?v=ngSV9sUkAwg	0
459	Communication Game | Funny Game 😜 | Action passing Game |	https://www.youtube.com/watch?v=iBprQI2M5q8	0
460	#tinytots #physical #activity	https://www.youtube.com/watch?v=ltDkZGhFX_c	0
461	Cardio Exercise for kids 💥🏋🏾‍♂️🏋🏾‍♂️ | Belly fat burn workout for kids #kids #short #shortvideo	https://www.youtube.com/watch?v=uoBzRThbdLs	2
462	taking a physical activity of my cp child	https://www.youtube.com/watch?v=aHGonWPYM3A	0
463	use super power of our brain....just like physical activity mental activity also important 👏 👌	https://www.youtube.com/watch?v=u6eMrAPNDbs	0
464	kids video| physical activity | Set in order | activity based learning | Colours | Fun | KCGS	https://www.youtube.com/watch?v=CsDd1wF9Fnc	2
465	Little Urwa Enjoying Snow l Kids Physical Activity l Kidvite	https://www.youtube.com/watch?v=hTX8i1MOl7I	0
466	kids enjoyment#physical activities	https://www.youtube.com/watch?v=m4eMmJ4Dxyk	0
467	Lockdown games### indoor games## kids physical activities	https://www.youtube.com/watch?v=uQuUNmTAA1I	2
468	Holestic development child#Physical activity #Qi gong#Kidex#Awps#Child development	https://www.youtube.com/watch?v=vhYF2hJjvAQ	0
469	fun time | physical activity	https://www.youtube.com/watch?v=tZT3-bqCQ30	0
470	Physical activity for kids.	https://www.youtube.com/watch?v=WZASrqiKuWs	2
471	Baby Alaikah physical activity in Soft play area | Children play area | #shorts	https://www.youtube.com/watch?v=nzy5NTm1fTk	0
472	physical activity at school ... #school #activity #fun #games #kids #viral #video #shorts	https://www.youtube.com/watch?v=tWhjFLNaAJ0	0
473	मजेदार दौड़ 😀 physical activity for kids #funforkids @ekvidhyalaya #shorts #youtubeshorts	https://www.youtube.com/watch?v=nJtLYtVP0ak	0
474	Physical Activities for kids for Promoting Right Growth.	https://www.youtube.com/watch?v=KDtCULCP70g	0
475	30 Toddler/Preschool Activities! How to Keep 1-4 Year Olds Entertained At Home	https://www.youtube.com/watch?v=tbmaHyz95D4	3
476	kids academy |kids fun activity |fun day |mental physical activity |kids videos for kids	https://www.youtube.com/watch?v=pjnsCFWbWkQ	2
477	Physical activity is most important thing in children #shorts #dailyvlog#gamezone #kidssongs #yt	https://www.youtube.com/watch?v=1wngo-p347s	0
478	Encourage your child to engage in physical activity and stay active! @mindsmansion	https://www.youtube.com/watch?v=43rDvPGIUWU	0
479	kids video | physical activity | Activity based learning | Puzzle | Games | set in order | KCGS	https://www.youtube.com/watch?v=cy6FpdzNthc	2
480	NATURAL ABILITY OF KAVIN -5yrs old boy - physical activity #kaviruthran	https://www.youtube.com/watch?v=CERpYzYhC5I	2
481	Part 1👇Why physical activity is must for kids? #reels #play #ashortaday #sports	https://www.youtube.com/watch?v=YBDbh93BWcE	0
482	Physical activity|exercise which every kid must do.	https://www.youtube.com/watch?v=VC1kHio5lQw	2
483	Activity for Nursery Kids Learning in and out through small activity learning with fun.	https://www.youtube.com/watch?v=IJ6HZ8ljlhI	0
484	Bushra Masti Ke Mood Me | Kids Fun | Children Fun | Physical Activity	https://www.youtube.com/watch?v=Qo3OLgVeEcA	0
485	Manahil Outdoor Activity | Kids Fun Physical Activity	https://www.youtube.com/watch?v=yTK7PNDnp7E	0
486	Physical Activity School Kids #play #physicaleducation #physical #school #kids #shorts #trending	https://www.youtube.com/watch?v=FfS43UPeF1g	0
487	Physical activity help to improve mind body coordination of the child	https://www.youtube.com/watch?v=IAWlZ_Iy79w	0
488	trasu playing fun game with Nana ! physical activity for kids !	https://www.youtube.com/watch?v=ti9ZtPkeAMk	2
489	best fun plus physical activity for kids at home	https://www.youtube.com/watch?v=JfpeScdzNh0	2
490	Teaching Kids the Importance of Physical Activity - My Daughter Loves PE! happy chilren #shorts	https://www.youtube.com/watch?v=2X8PL19lkWw	0
491	IMPORTANCE OF PHYSICAL ACTIVITY FOR KIDS #kids #kidshealth	https://www.youtube.com/watch?v=uucKD1BE9m0	0
492	Physical activity enhances mental activity Faith Lutheran School	https://www.youtube.com/watch?v=ZfyMGo1djJU	0
493	physical activity game👍👍#games #funny #short #youtube #viral#activity #gaming	https://www.youtube.com/watch?v=-pLExYDtddM	2
494	Dysregulation/physical activity in child development #viral #baby#ytkids#ytshorts #montessori#shorts	https://www.youtube.com/watch?v=tuFbmCRnoNE	2
495	Nana Abu ki Jaan - Part 5 || Physical Activities for Kids || YouTube Shorts	https://www.youtube.com/watch?v=n_wqPB6CEJo	2
496	kids physical activities #physical #healthylifestyle #kidshealth #sports	https://www.youtube.com/watch?v=txflcb747WI	2
497	Basket Ball Game | Physical Activities | Kids Entertainment	https://www.youtube.com/watch?v=rq1y_tQ4t7w	0
498	Take care of your body. It's the only place you have to live. #excercise #fitness #gym #activity	https://www.youtube.com/watch?v=EcFJEzkMjbo	2
499	physical activities designed specifically for children which help them to grow properly ☺️	https://www.youtube.com/watch?v=7MG6bFFysDw	0
500	kindergarten #kids #physical physical activity	https://www.youtube.com/watch?v=AHz69b4me_Q	0
501	physical activity ||सरकारी स्कूल||educational videos||kids P.T. || शारीरिक गतिविधि 💪	https://www.youtube.com/watch?v=HYsGFVBw998	3
502	FUN & EASY ACTIVITIES FOR 18-24 MONTHS! | Developmental Toddler Activities 18-24 Months	https://www.youtube.com/watch?v=m5rhaqrD2EA	3
503	7:30 & 11:30 CONE ACTIVITY FITNESS FUN	https://www.youtube.com/watch?v=jW1mdohmRsc	1
504	Have your kids start working out early !!	https://www.youtube.com/watch?v=MnFR4k9afiM	2
505	Physical Education School Play Physical Activity #physiotherapy #school #physical #kids #shorts	https://www.youtube.com/watch?v=U3puXngpO5A	2
506	Child Safe Foundation/Childrens Physical Activity	https://www.youtube.com/watch?v=GeNzQJBoA8k	0
507	Fun cum Physical Activity..	https://www.youtube.com/watch?v=Vy-xG20p1mQ	0
508	Physical Activity for Kids during Covid #shorts	https://www.youtube.com/watch?v=LwAKK1LhkLY	2
509	Sunday Outing| walk with kids	https://www.youtube.com/watch?v=l6QFmDJbxbA	2
510	#shorts,cute child slide in the park| fun moment| vlog| outdoor games| physical activity	https://www.youtube.com/watch?v=0QLJpqP3an8	2
511	jumping from slides || Best healthy physical activities for 2 to 3 years babies	https://www.youtube.com/watch?v=nXgPICfZxBc	2
512	My child Gross motor physical activity | #shorts	https://www.youtube.com/watch?v=owBYPreMy1Q	0
513	Limiting Materialism、Physical Activity#ParentingPathways #ChildDevelopment #PositiveDiscipline	https://www.youtube.com/watch?v=e5yynZFcNDo	0
514	physical activities for kids #montessori #nursery #primaryschool	https://www.youtube.com/watch?v=vO1Khtjz_ys	2
515	Fun Cutting Activity For Kids	https://www.youtube.com/watch?v=mz-fG-yPT4I	1
516	KIDS ACTIVITIES AT HOME | Six Fun Craft Activities for Kids | Easy Paper Craft Ideas	https://www.youtube.com/watch?v=i5sDhcCzPPs	3
517	Replace gadgets with more physical activities.Also, encourage kids to the habit of reading a book..	https://www.youtube.com/watch?v=vVYszYBI2UM	2
518	One leg Ball Passing Game | Physical Activities | Kids Entertainment	https://www.youtube.com/watch?v=zdR69MfmEg4	0
519	physical activity for childrens#ball #kidsgame #shorts	https://www.youtube.com/watch?v=K2vK_DbniAM	2
520	Physical Activity for Kids|Physical activity improves focus,performance,sleep|#shorts|#youtubeshorts	https://www.youtube.com/watch?v=x6fAZZ1ihyw	2
521	Kids physical activity	https://www.youtube.com/watch?v=073XwUp7ukY	3
522	Recreation Game || Physical Activity ll #shorts @DeepakGupta-ly6dm	https://www.youtube.com/watch?v=Y6NvmLP4cPU	0
523	Encouraging outdoor play for kids	https://www.youtube.com/watch?v=BGUwXHEQ1DQ	2
524	PLAY | Rainy Day Toddler Activities!	https://www.youtube.com/watch?v=fkV4tmFSQz4	1
525	Physical activity in natural environment to boost immunity in kids to fight with viral infection....	https://www.youtube.com/watch?v=jX9L0yJwm1Y	0
526	His physical activity #shorts #cutebaby #cute @jumblebirds	https://www.youtube.com/watch?v=CqRW_9mGOBU	2
527	Speed workout drill with cone (improve speed stamina footwork) try exercise improve your speed	https://www.youtube.com/watch?v=dioRnzz6Z2U	3
528	walk a mile | kid walking style	https://www.youtube.com/watch?v=vKtTQUS9WTg	2
529	Get Active and Have Fun: Awesome Kids Exercise Routines	https://www.youtube.com/watch?v=gjbQkaPaQvc	0
530	kids physical activity	https://www.youtube.com/watch?v=GXZYMW3Ydk4	2
531	Having your child engaged in physical activities	https://www.youtube.com/watch?v=bmm6JuuXmEk	2
532	How To Make Easy Paper Watch Memo For Kids / Nursery Craft Ideas / Paper Craft Easy / KIDS crafts	https://www.youtube.com/watch?v=XOseMCVODUg	3
533	Physical Activity!!! THE CHE Pre School 🏫	https://www.youtube.com/watch?v=kMQgT-rZ5s0	0
534	Kids#Dance#kary kary👍 physical Activities	https://www.youtube.com/watch?v=EdjmmfGGOgM	2
535	Health benefits of physical activity for your child's growth #childyoga #childgrowth #healthychild	https://www.youtube.com/watch?v=kUDcPCIqVZQ	2
536	Kids Girls physical activity/ 2021/	https://www.youtube.com/watch?v=T-3ZYCkaOYY	0
537	kids physical activity #kcgs	https://www.youtube.com/watch?v=cHJd5LS2FKo	0
538	recreational activity/physical activity/ coordination activity/#kids #jumping# new game funny#school	https://www.youtube.com/watch?v=RGvYVh8Mkgs	0
539	Playground Masti // Physical Activity Is Very Important For Kids....Best Way To Playing With Friends	https://www.youtube.com/watch?v=0q8Vhvcgd4o	2
540	Make a Circle - The Kiboomers Preschool Songs & Nursery Rhymes for Playtime	https://www.youtube.com/watch?v=FpluR7PgRQ0	1
541	physical activity for kids	https://www.youtube.com/watch?v=9HDz-bvTQsY	0
542	Easy Creative Crafts and Fun Activities | Stunning Colorful Craft Ideas That'll Inspire You	https://www.youtube.com/watch?v=Q-o3ZL15d8s	0
543	Best Kids play area vlog / Moosaa land / best place for kids physical activities #vjaathira #beyou	https://www.youtube.com/watch?v=Jg1yv_ZLEaM	2
544	Fun Day of Play for Kids: Let's Play, Learn and Grow!	https://www.youtube.com/watch?v=aVNNPuyHp1c	2
545	Ball Passing Game | Physical Activities | Kids Enterertainment	https://www.youtube.com/watch?v=sOlAJEOG44E	2
546	games and physical activity for kids	https://www.youtube.com/watch?v=uzzCSpigeNY	0
547	physical activity of children in lockdown #like and subscribe	https://www.youtube.com/watch?v=TfP3VrfrPOs	0
548	physical activity by little children's🙏🙏🙏#motivation #morningvibes	https://www.youtube.com/watch?v=p3JhLOvNHro	0
549	Physical Activity #playschool #trending #viral #shorts #activity #reels Contact on 9889120130	https://www.youtube.com/watch?v=shRKc-yo1Qk	0
550	Good for kids Physical Activity 💯🤝👍🏽 #shorts #kidsvideo #activity	https://www.youtube.com/watch?v=tUUPteI4SF8	0
551	Physical Activities for kids in parks | #love # kids #viral #Family #youtubeshort #fun	https://www.youtube.com/watch?v=C0xZe4ONUIw	2
552	encourage physical activities reduce screen time👌#kids play time🥰🥰	https://www.youtube.com/watch?v=cfs3llgD6h4	0
553	Physical activity is equally important ❤️#shorts #toddleractivities #physicalactivity #trending	https://www.youtube.com/watch?v=ZXj50wszBKw	0
554	Dhriti fun physical activity 😀😀	https://www.youtube.com/watch?v=-QluvpZW2uw	0
555	PHYSICAL ACTIVITY DURING ASSEMBLY OF KIDS.. #assemblytime	https://www.youtube.com/watch?v=zZSgYqrAJo0	0
556	Physical Activity	https://www.youtube.com/watch?v=83GZyW99QOU	2
557	Taekwondo kids outside training # physical Activity #workout # fitnesslevel #Abdul907	https://www.youtube.com/watch?v=YwLV1dSt0BQ	0
558	How To Make Easy Paper House For Kids / Nursery Craft Ideas / Paper Craft Easy / KIDS crafts	https://www.youtube.com/watch?v=2hcLN7OXCF0	3
559	Super Easy Craft Activities for you | DIY Creative Kids Crafts that ANYONE Can Make	https://www.youtube.com/watch?v=fwpJGwCnwtM	0
560	Blind Fold Game | Physical Activities | Lancaster school	https://www.youtube.com/watch?v=KU_jrvF23Qs	2
561	#Jump | physical #activity | #Outdoor activity| Learning | #Beingmom	https://www.youtube.com/watch?v=7YUqjBsE2cM	0
562	Nurse - Kid's Dream Job - Can You Imagine That?	https://www.youtube.com/watch?v=IuFcKEwNSqs	0
563	PHYSICAL ACTIVITIES	https://www.youtube.com/watch?v=w2hnbzOWGoU	0
564	||morning ride physical activity to my child||#ride #bycycle#shortsviral	https://www.youtube.com/watch?v=wuNHivpVYJk	2
565	poshmpa Bhai #ytshortsvideo #anganwadi #childrens #physical activities	https://www.youtube.com/watch?v=tv7f3q-IDkg	2
566	A physical Activity using mind and body ( for Montessori sections 🤗 👍👏)	https://www.youtube.com/watch?v=2hGynh3Wxag	2
567	DECE 4 activity - physical activity	https://www.youtube.com/watch?v=_CJZ7nQHjPI	0
568	#kho_kho #game #physical #activity #littleexplorers #kids #india #happines #trandingshort #bachpan	https://www.youtube.com/watch?v=lt65CmLB108	3
569	Kids this age need physical activity to build strength, coordination & confidence💪👍	https://www.youtube.com/watch?v=aRnYvhiXTNQ	2
570	Ball Passing Game | Physical Activity | Kids Entertainment	https://www.youtube.com/watch?v=m81XluWEbIc	0
571	Physical Activity and self defence training	https://www.youtube.com/watch?v=twip7prGxkA	0
572	# viral video # badminton # cute baby running # shorts # physical activity #physical	https://www.youtube.com/watch?v=Pandz6LMnfg	0
573	Physical activity	https://www.youtube.com/watch?v=yM8-GamKIHo	0
574	Ball Passing Game | Physical Activities | Kids Entertainment	https://www.youtube.com/watch?v=f_OY_fG2PdE	0
575	fun with stuff toys n basket - physical activities for kids	https://www.youtube.com/watch?v=4zmmPAEUuCU	2
576	Physical Activity in Classroom	https://www.youtube.com/watch?v=YapzyApkKvo	0
577	Physical activity of the day. Want to enroll your child at The Keen Learners, contact us 8860056152	https://www.youtube.com/watch?v=UjdO4XHgO8o	0
578	Physical activity and commercialization(8)	https://www.youtube.com/watch?v=Av_JqSI9jdE	0
579	10+ Easy Creative Crafts and Fun Activities for Kids | DIY Art & Craft Ideas with Simple Tricks	https://www.youtube.com/watch?v=1769YlqIOVI	3
580	Gross Motor Skill Development For Kids# Physical Activity #Fun Game # Little Gems #shortsvideo	https://www.youtube.com/watch?v=qwl3W5W9Am8	2
581	3 months old baby’s milestone |3 months baby’s physical activities #youtubeshorts #shorts	https://www.youtube.com/watch?v=pFxXYTDEyVo	0
582	Sports Club Activity for the Children in Fitness class	https://www.youtube.com/watch?v=tpqqcaJVv14	2
583	physical activity # play group	https://www.youtube.com/watch?v=bRVHkQpPodo	0
584	16 CREATIVE DRAWING HACKS FOR KIDS	https://www.youtube.com/watch?v=xSsdnC896pU	0
585	Creativity with Dough || Children’s Activity Network	https://www.youtube.com/watch?v=0rIVND1pp8E	0
586	Sports Day at School	https://www.youtube.com/watch?v=H5yW_-C5KS8	0
587	exercise... physical activity...	https://www.youtube.com/watch?v=K9rU6xbhQqw	0
588	physical Activities	https://www.youtube.com/watch?v=hTupqvVKql8	0
589	#youtubeshorts #viral #short#physical Activity Messaging	https://www.youtube.com/watch?v=XLnog4Yz4kc	0
590	Hidden pattern inside fruits physical activity games for kids 18#Apple Banana Orange Energizer	https://www.youtube.com/watch?v=HEIC7x8oTyg	2
591	16 Toddler Activities You Can Do at Home | 1-2 year olds	https://www.youtube.com/watch?v=a3ELNww5PFE	3
592	8 AWESOME DRAWING TRICKS FOR KIDS	https://www.youtube.com/watch?v=vY49eNceLBo	3
593	Kids workout and stretching routine | Healthy kids motivation exercise	https://www.youtube.com/watch?v=VuJP6JacGLg	0
594	MORNING WORKOUT FOR KIDS	https://www.youtube.com/watch?v=cQ_b9gvh0SM	0
595	Gross Motor Skill | Classroom Games For Kids | Preschool kids	https://www.youtube.com/watch?v=D4AfT0OGB8Y	3
596	KIDS ACTIVITIES AT HOME | Four Fun Craft Activities for Kids	https://www.youtube.com/watch?v=GP1akoXd5Yg	0
597	Toddler and Preschool First Day of School	https://www.youtube.com/watch?v=fKibOIc2xuM	3
598	Indoor Playground for kids Family Fun | Play Area Compilation for Children	https://www.youtube.com/watch?v=UEqzV57U4rk	1
599	Amazing Mother's Day card ♥️ \\ kid's Handprint and Finger paint Activity #activity #easy #school	https://www.youtube.com/watch?v=lF6uySaSHlA	3
600	Minigame at school 😍🥰🤩😊#shorts	https://www.youtube.com/watch?v=FSRI6XETTBY	2
601	20 AWESOME IDEAS USING SIMPLE EVERYDAY ITEMS	https://www.youtube.com/watch?v=sT-fdlxELxs	3
602	10 Fun INDOOR GAME FOR KIDS../10 Awesome fun Indoor Game /keep kids busy at home	https://www.youtube.com/watch?v=mE5CzM5gJfw	0
603	Keep Your Child's Smile Shining Bright with Florida KidCare	https://www.youtube.com/watch?v=Fh2OersoSbU	0
604	Little Tikes Light 'n Go 3-in-1 Sports Zone | :30	https://www.youtube.com/watch?v=CAR4TwTauqs	0
605	How to teach Good Manners to kids|| बच्चो को Good Manners सिखाने का आसन तरीका।😀#goodmanners	https://www.youtube.com/watch?v=R_VXiAv60-c	0
606	35 BRAIN TRAINING TIPS	https://www.youtube.com/watch?v=CAPuF3sliGU	3
607	FREE HANDS EXERCISE & MENTAL FITNESS ACTIVITIES, NBIS, BORI	https://www.youtube.com/watch?v=DpD1tzOrlL8	3
608	BALLOON GAME | Funny Learning Game Moral Story for Kids | Aayu and Pihu Show	https://www.youtube.com/watch?v=AUXn1sR0fF8	0
609	When your flight off 🌍✈️	https://www.youtube.com/watch?v=CmSrnn6brZI	2
610	Is catching a wild fish, what is it clinging to the boat leg#😱😱 #youtubeshorts #shorts #fishcatching	https://www.youtube.com/watch?v=Eru5llSTEKU	2
611	Water animals I Sea animals I Kids Vocabulary I Aquatic animals for kids I Educational video	https://www.youtube.com/watch?v=BJECHm0mxMg	3
612	go down deh #kids physical activity #kids growth short #ytvideo	https://www.youtube.com/watch?v=AuN32jBpLfw	0
613	Fun day out /physical activities /adventure for kids	https://www.youtube.com/watch?v=2RlMGDVEY4Y	0
614	Kids Physical Activity	https://www.youtube.com/watch?v=lZhCsY7YpWE	2
615	kids physical activity	https://www.youtube.com/watch?v=7YOl2nNpu9s	0
616	Daily Physical Activity for Children at home (Fit The Stomach With Daily Exercise)	https://www.youtube.com/watch?v=nvj5Kcyx4uM	0
617	Physical activity for lkg class || boost your child confidence #school #trending #preschool #shorts	https://www.youtube.com/watch?v=KGOs6HBmNeg	2
618	Work Out With Your Kids | Encourage Physical Activity	https://www.youtube.com/watch?v=qiM14Svx6is	2
619	|Physical activity for kids|exercise for kids|daily activity for kids|kids workout|	https://www.youtube.com/watch?v=H4ABk1WNo20	0
620	Kids physical Activity	https://www.youtube.com/watch?v=rToKBEMF3eM	2
621	Physical activities for kids/ #exercise #explore #physicalactivities #shorts #youtubeshorts	https://www.youtube.com/watch?v=2fedNbZUC6o	0
622	Kick Practice For Kids - Physical Education Games Kids | Kick Practice For Football Beginners	https://www.youtube.com/watch?v=3BuLMpoebaM	3
623	EXERCISE FOR KIDS ✌️✌️ 💥 #exercise #short #shortvideo #sports	https://www.youtube.com/watch?v=TLT-X4sdFbo	0
624	nursery class physical activities kids learning #5minutecrafts #schoolactivity #abcd #schoolassembly	https://www.youtube.com/watch?v=JeraYmW5UWg	2
625	jump physical activity kids top activities #playtimewithrishaan #youtuber #trending #shorts #abcd	https://www.youtube.com/watch?v=97GWgMwIIvM	0
626	Kids Physical Activity in the Park	https://www.youtube.com/watch?v=82fYE-ZBrPU	0
627	#autism #kidsvideo #games #shorts #occupationaltherapy Physical Activity for Autism Child...	https://www.youtube.com/watch?v=YWYlRF3PXOw	2
628	Boost your child's Mind with physical activities - kids fun activities #shorts	https://www.youtube.com/watch?v=Li2I1X-3Hug	0
629	Creative physical activities for children at home..	https://www.youtube.com/watch?v=WRbtoNNxAPg	0
630	Kids physical activity nowadays 🥹🥹🥹🥹 #gaming #shorts #youtubeshorts #vrecorder #trending	https://www.youtube.com/watch?v=uobC_f5eirs	2
631	kids physical activity Evergreen Play School	https://www.youtube.com/watch?v=BAcqlj8JbEc	0
632	kids stunt man home physical activity #creatingforindia #shorts #trending #kidsvideo #famous #kids	https://www.youtube.com/watch?v=DnQ_ceJlkYw	2
633	Physical activities for children	https://www.youtube.com/watch?v=L8a9O8XZfMY	0
634	Kids physical activity for #fitness #running #frogjump #yoga	https://www.youtube.com/watch?v=-Uhj5WsMYQM	2
635	Physical Activity For Kids To Get Stronger #2	https://www.youtube.com/watch?v=heSjM1xHEd8	0
636	physical activity for kids	https://www.youtube.com/watch?v=3Q0xzPtW1qg	2
637	easy physical activity kids exercise #youtuber #youtubeviralshorts#youtube shorts	https://www.youtube.com/watch?v=coXLdPB-Tys	2
638	Running Games for Kids | Physical Activity for Kids	https://www.youtube.com/watch?v=ogcwri8C_Nk	2
639	physical activity for ur kid #fun #game #nursery #3+ #schooling #fun #gyan #amazing	https://www.youtube.com/watch?v=VDKBQrxDOoo	0
640	physical activities for small kids.. #physicaleducation #childactivities #childhealth #neuromuscular	https://www.youtube.com/watch?v=d6LJruhlwzg	0
641	Playing with toys | Kids time| physical activities	https://www.youtube.com/watch?v=HyWXnlB2joY	3
642	#latest Physical activity for kids || Nandu playing in Park || #playtime #physical #outdoor #games	https://www.youtube.com/watch?v=S2f_ww8FGIY	0
643	Rope jump#jumping the rope activity#physical exercise for kids#shorts#activity#punjabi	https://www.youtube.com/watch?v=8bxLHtOTcMk	2
644	Dus Don | Physical Activities by Kids | Fun with swing | #Army_Love | #DusDon #Fun #Park #Shorts	https://www.youtube.com/watch?v=jKOHl4kjxDM	2
645	physical activity #happiness #army #kids #park	https://www.youtube.com/watch?v=TUm9PLJLBsQ	0
646	physical activity develope gross motor skills and kids enjoy alot	https://www.youtube.com/watch?v=RiXHlkgaf64	2
647	physical activity for primary kids	https://www.youtube.com/watch?v=blEOPaqO_fE	0
648	Maira 's daily exercise drill 💪|Simple exercise drill for kids| Kids physical activity	https://www.youtube.com/watch?v=1tymZizarnk	0
649	Reasons Why Kids Activities Like Dance Can Help Your Child :	https://www.youtube.com/watch?v=3kJzgQAx5nw	1
650	COMMUNITY HELPERS / OCCUPATIONS A-Z | EXERCISE BRAIN BREAK FOR KIDS. Letter Sounds, Jobs	https://www.youtube.com/watch?v=7Ba1B0nObM0	3
651	Child play in Park||Physical activities#shorts#	https://www.youtube.com/watch?v=n9x7ULsQctI	0
652	funny activities kids | shorts | physical activity for kids | Advika climbing | workout kids	https://www.youtube.com/watch?v=Tqz-yqvZZYU	2
653	Physical Activity in park#Shorts|Short video|Hadi Superstar 🌟	https://www.youtube.com/watch?v=S9TkzNFisIM	2
654	#physical #activity for Kid#flexibility#speed #kids #reflexes #concentration #physical Education	https://www.youtube.com/watch?v=720Q3kOsY50	0
655	Less Time Consuming Workout idea/ Enjoyable Physical Activity 4r kids in Summer @Nighttime Swimming	https://www.youtube.com/watch?v=LH2b0y_Se6E	2
656	cute kids physical activity #kids #kidsvideo #kidsactivities ##kidsvideos #shorts	https://www.youtube.com/watch?v=kNhz4Xb15GY	0
657	#shortsvideo l Physical activity for kids l fun time	https://www.youtube.com/watch?v=RohQM7KN0IE	0
658	Physical activity (viha Play school 🏫) #kids enjoy the activity #	https://www.youtube.com/watch?v=--ZbaZYdrkw	2
659	Pre-school swim class | physical activity| Fun & Friends | Water safety tips at kids swimming pool	https://www.youtube.com/watch?v=RBgAs1lCouA	2
660	Walk with kids	https://www.youtube.com/watch?v=UVTpF7Xhvr4	2
661	🧿Happy Sunday with Kartik Physical activity is important for kids .	https://www.youtube.com/watch?v=D-ilKm3ix_o	0
662	Physical activity for young children	https://www.youtube.com/watch?v=ofb2wWHOFiE	0
663	Kids Physical Activity 😍😍😍😍	https://www.youtube.com/watch?v=tR-jqJJFtYg	0
664	Physical Activity For Kids To Get Stronger #3	https://www.youtube.com/watch?v=eiK0efftwRA	0
665	#physical #activity #kidsvideos #brainpower #buildingmotivation #	https://www.youtube.com/watch?v=PV-cxo5kzYo	0
666	Physical activity sliding	https://www.youtube.com/watch?v=jQ6J9LlznRE	0
667	youtubeshorts# #shortsvideo #kids physical activity #youtubeshorts	https://www.youtube.com/watch?v=NjCtCU5lL3c	0
668	# No bag day activity / Interesting physical activity / Kids funny activity #happiness #Cute kids	https://www.youtube.com/watch?v=f8fchiuITeg	0
669	AMAZING KID PHYSICAL ACTIVITIES #reels #shorts #nicevideo	https://www.youtube.com/watch?v=cBHc1vdBEAA	2
670	Physical Activities practice best4 kids #trending #funnyvideos #baby #goneviral #viral #activities	https://www.youtube.com/watch?v=YrUazdCWeuM	2
671	Physical activity of Jumping conducted at Little Feet 👣 Playschool	https://www.youtube.com/watch?v=TCEFrkn6HFs	0
672	physical activity for kids	https://www.youtube.com/watch?v=UiULIH5javk	0
673	Bachpan,Childhood,child physical activity	https://www.youtube.com/watch?v=pnLrdBQ8R-k	0
674	physical activity kids games and entertainment and enjoying play ground😀Yash and dev	https://www.youtube.com/watch?v=wWIGNZB3GuM	0
675	เยลลี่เทปสตรอเบอรี่ VS เยลลี่เทปองุ่น #หนูดีจะเลือกอะไร #หนูดีมาแล้วจ้า @NuDeeTV @NudeeGamersTV	https://www.youtube.com/watch?v=RDkkJQJrJfI	2
676	kids physical activity game wholesale price available Syed Online Shop	https://www.youtube.com/watch?v=e9CUrT6sl6Q	2
677	physical activity for kids #viral #shorts #youtubeshorts	https://www.youtube.com/watch?v=hGzd-FekpaQ	3
678	Kids and jumping in the park as physical activities are very important |#shorts |#kidsvideo	https://www.youtube.com/watch?v=bxnh7cjXVIc	2
679	kids physical activity and turn taking activity #kidsgames #viral #shortvideo	https://www.youtube.com/watch?v=bqEk3bEOzkA	0
680	physical activity for pre primary 👩‍💻👨‍💻	https://www.youtube.com/watch?v=ONXMFGocBU8	0
681	Kids enjoying the physical activities in park that keeps them fit and active |#shorts	https://www.youtube.com/watch?v=b1WtWStmxeg	0
682	he actually used it 🥹	https://www.youtube.com/watch?v=BFvkQRqVzb4	3
683	Occupational therapy || Brain booster activity for kids	https://www.youtube.com/watch?v=p_mZmQCkOSY	2
684	kids physical activity game Intex available wholesale Syed Online Shop	https://www.youtube.com/watch?v=8K-ogLY1vCw	2
685	7-Minute Post Turkey Day High Intensity Kids Exercises	https://www.youtube.com/watch?v=xiEFXh3X8Ts	0
686	physical activity at funkids Preschool	https://www.youtube.com/watch?v=iTpVqele4DM	0
687	Autism Kid Karate Kicks Fast.	https://www.youtube.com/watch?v=lFws6oKpe-g	0
688	Keep pulling. #hardwork #workout #viral #fitness #kids #youth	https://www.youtube.com/watch?v=IxErKg_SqFI	0
689	Science experiment " Guessing physical "	https://www.youtube.com/watch?v=R0__OolJuHw	0
690	Are Math Problem Sums a Challenge for Your Child? 🤔	https://www.youtube.com/watch?v=kviOxzyNilI	0
691	Mindful Minis: Children's Journey to Combat Anxiety Through Meditation	https://www.youtube.com/watch?v=97Nn3-Ee8II	0
692	Full body coordination activity	https://www.youtube.com/watch?v=uVS4qaGj4Lk	0
693	Active kids are healthy kids ... get them moving, keep it fun	https://www.youtube.com/watch?v=G7kUtTreTqU	0
694	【在自己家留訊息給自己】女兒在門鈴攝像頭留下的訊息...	https://www.youtube.com/watch?v=pPENt7jG9po	2
695	MVPA among children during recess	https://www.youtube.com/watch?v=YEj7rUAgM7s	0
696	The little Quaidians were brief about the Safety Road Rules	https://www.youtube.com/watch?v=Vs1rvdYXTio	3
697	高校一年生で妊娠した結果...	https://www.youtube.com/watch?v=gAo5P2Jy1II	3
698	November 24, 2023	https://www.youtube.com/watch?v=f_ds992ZvUQ	2
699	Body boosting activity in the class...	https://www.youtube.com/watch?v=MK_eGi63iMg	0
700	enjoy the activity	https://www.youtube.com/watch?v=NHA5__hfTAM	2
701	day out with children 🎉	https://www.youtube.com/watch?v=8I_lF43ufmo	0
702	Sense Organs Activity	https://www.youtube.com/watch?v=8Tp6ppLKhHY	0
703	藤森&あやまんJAPAN 合いの手 Everyday、カチューシャ(Everyday 髮箍)(中字)	https://www.youtube.com/watch?v=NGs7emRsq5Q	1
704	Rowing machine workout	https://www.youtube.com/watch?v=6rcYYvU87pc	0
705	Stretch like a Kid #motivation	https://www.youtube.com/watch?v=qkQWXhtdJZs	0
706	Acoustic levitation	https://www.youtube.com/watch?v=G6-4UXjL9x0	0
707	Grade - V, Sub: Science, BLOCK 10 - MOVABLE JOINTS.	https://www.youtube.com/watch?v=EaMtJKC9Y2c	3
708	Liquid Solution Activity of Kids	https://www.youtube.com/watch?v=ejVRQO8ePHc	0
709	He is Running	https://www.youtube.com/watch?v=alxwtYeNByg	0
710	Kids Yoga | Activity Class | Dance | Fun & Play | Teacher Student Duo | Breathe The Yoga Life	https://www.youtube.com/watch?v=Y8dl7GSf8sM	0
711	bath timee	https://www.youtube.com/watch?v=lrKg4j7qaqg	0
712	cutee	https://www.youtube.com/watch?v=n6pYcqyk6kA	2
713	24 November 2023	https://www.youtube.com/watch?v=zoSZvUzPcLc	0
714	Beautiful Morning Exercise in cold weather to keep warmer #kidsvideo #cartoon #learning #schoollife	https://www.youtube.com/watch?v=cuMwbRXzvB0	0
715	映画 すべての女に嘘がある	https://www.youtube.com/watch?v=VU5eqcJVltg	1
716	Strength and agility exercises for kids	https://www.youtube.com/watch?v=tgqT24sA9wQ	0
717	Children and physical activity	https://www.youtube.com/watch?v=8rBZfQEP6y4	3
718	Exercises that improve your child's coordination	https://www.youtube.com/watch?v=hbqKH6fDxd4	0
719	8 SUPER FUN BALANCE AND COORDINATION EXERCISES FOR KIDS	https://www.youtube.com/watch?v=0cddsEaYMqg	0
720	20 Min Physical Activities For Kids To Get Stronger	https://www.youtube.com/watch?v=o8uTdn_zkok	0
721	Healthy Living Series – Physical Activity for Young Children	https://www.youtube.com/watch?v=_wVF7DKscA8	3
722	Here’s Why YOU Should Care About Your Child’s Physical Activity	https://www.youtube.com/watch?v=HBX1U72anJg	3
723	Exploring the importance of physical activity for brain health in children and youth	https://www.youtube.com/watch?v=UzWd8ynGLEM	1
724	Physical Education games	https://www.youtube.com/watch?v=TTQG1IuHlOU	0
725	Zumba Kids (easy dance) - I like to move it	https://www.youtube.com/watch?v=ymigWt5TOV8	0
726	Kids vs Doctor 💊 | Amazing DIY Ideas and Parenting Hacks by Gotcha!	https://www.youtube.com/watch?v=xpbSdUo3rh4	0
727	Morning Kids Workout: Wake Up Exercises	https://www.youtube.com/watch?v=skSbg1IGup8	0
728	PhysEd Focus: Balance/Stretch Warm Up	https://www.youtube.com/watch?v=QErBojJvCMI	6
729	PE Makes You Happier, Healthier & Smarter!	https://www.youtube.com/watch?v=U6nnRte5M70	1
730	Physical Activities For Kids: Get Active At Home!	https://www.youtube.com/watch?v=3_oIssULEk0	6
731	Study: Physical Fitness Improves Children's Academic Performance	https://www.youtube.com/watch?v=g8sL-x4DbqY	1
732	How to improve your child's balance? [The best 57 balance activities for kids]	https://www.youtube.com/watch?v=1Apoz4F0BqU	6
733	Brain Break ♫ Exercise Song for Kids ♫ Fitness Songs Kids ♫ Move with Me ♫ The Learning Station	https://www.youtube.com/watch?v=JoF_d5sgGgc	1
734	Benefits of physical activity for kids	https://www.youtube.com/watch?v=o33MkqdvqMU	3
735	20 Fun physical education games | PE GAMES | physed games	https://www.youtube.com/watch?v=cycQCK8w1-o	3
736	Agility Ladder Exercises Benefit Children with Autism	https://www.youtube.com/watch?v=gxFtEyTkKvI	1
737	Have a Blast With This Family Fun Cardio Workout!	https://www.youtube.com/watch?v=5if4cjO5nxo	0
738	40 physical education games and activities for school | 40 hulo hoop games | physEd	https://www.youtube.com/watch?v=WFwOiKZ3FeE	3
739	Autism Fitness Activities for Children with Autism to do in the Classroom	https://www.youtube.com/watch?v=PLoiHph_xwI	1
740	Children with Autism can use Exercise as a Sensory Break	https://www.youtube.com/watch?v=1_SDT-a8FNM	1
741	Physical Activity Games for Kids: Obstacle Course	https://www.youtube.com/watch?v=6K2y5twc1FE	3
742	Healthy Kids - Exercise	https://www.youtube.com/watch?v=St5P904qFNk	0
743	Strength and agility exercises for kids	https://www.youtube.com/watch?v=tgqT24sA9wQ	0
744	Exercises that improve your child's coordination	https://www.youtube.com/watch?v=hbqKH6fDxd4	0
745	Child physical activity during COVID-19	https://www.youtube.com/watch?v=-TZpjumGyPg	3
746	RECOMMENDED LEVELS OF PHYSICAL ACTIVITY FOR CHILDREN AGED 5 17	https://www.youtube.com/watch?v=1b2AHcS2HEU	1
747	Physical activity - It All Adds Up (40 second ad)	https://www.youtube.com/watch?v=NLHYnRCd8sA	1
748	Physical Education games	https://www.youtube.com/watch?v=TTQG1IuHlOU	1
749	Physical Education and Physical Activity in Schools	https://www.youtube.com/watch?v=xEVNZayCVrY	1
750	Physical Education Routine for Children with Autism	https://www.youtube.com/watch?v=tPV09yQtOS8	1
751	Physical Activity (Every Child Healthy)	https://www.youtube.com/watch?v=iBuFKMifM9Q	2
752	Physical Activity for Children and Young People Australia	https://www.youtube.com/watch?v=HDbUM02lZ6s	1
753	Kids Daily Exercise - Day 1	https://www.youtube.com/watch?v=T8jI4RnHHf0	0
754	Physical Activity for Kids (K-5th grade)	https://www.youtube.com/watch?v=KYEyNF7WEm8	3
755	Two thirds of young children do not do enough physical activity	https://www.youtube.com/watch?v=dvtC7HcxG44	1
756	Physical Activity for Middle School Children	https://www.youtube.com/watch?v=XzLX6nO9Uwc	3
757	#03 Easiest One Foot Standing Balance Practice: Pediatric Physical Therapy Exercises for Balance	https://www.youtube.com/watch?v=oLPKB_b1tu4	6
758	Fun Game during Lockdown / Physical Activity for Kids	https://www.youtube.com/watch?v=K_C8IEOHMK0	3
759	The Importance of Physical Activity for Children - Benefits for Development, Health and Well-being	https://www.youtube.com/watch?v=RiaeQ7jqxqU	3
760	Hand-Eye Coordination Activities for Kids [15 At-Home Activities]	https://www.youtube.com/watch?v=kqXcovnpuBU	3
761	Adapted Physical Education for Children with Autism Spectrum Disorders	https://www.youtube.com/watch?v=3lPTfEl_Ey0	1
762	Kids Physical Activities: Beginner Exercises	https://www.youtube.com/watch?v=nytzB4IX1Rw	0
763	Physical Activity by little children 🌹 (Everest Cambridge School🏫)	https://www.youtube.com/watch?v=21M-tzlitFw	3
764	How to teach Kids | from a Prague kindergarten, part 1 | English for Children	https://www.youtube.com/watch?v=NIk1-ck4c6Q	1
765	Encouraging Physical Activity in Preschoolers	https://www.youtube.com/watch?v=aHtD_63rjFQ	1
766	11 fun and different physical education / game suggestions for squid game movie 2 | 11 activadades	https://www.youtube.com/watch?v=gUyF1vkVTWs	3
767	Motor coordination activities for kids (Cones)	https://www.youtube.com/watch?v=d53f5RhPbDU	3
768	Why should physicians ask about physical activity?	https://www.youtube.com/watch?v=1Ocu6RyKo1o	1
769	balance game/preschool kids	https://www.youtube.com/watch?v=uu2SNcnWvVQ	1
770	Child Exercise | Best Practices to Encourage Children to Move	https://www.youtube.com/watch?v=kiDHpHpFGi0	0
771	Children and young people's physical activity levels	https://www.youtube.com/watch?v=JslVrK_d4wA	1
772	What is Physical Activity? | Cancer Research UK	https://www.youtube.com/watch?v=Qe1brs9GUOc	3
773	Children's physical activity levels - what's the problem?	https://www.youtube.com/watch?v=w83S2l6gfEE	3
774	Exercise With Kids: Active Physical Workout	https://www.youtube.com/watch?v=esfy_4LChZw	6
775	Physical activity in youth - #SportSkongres2019	https://www.youtube.com/watch?v=XBEBVxy6vXM	2
776	10 Recreational Games (10 Fun & Easy Games for Kids) | Physical Education Games | PE Class | Games	https://www.youtube.com/watch?v=RIzuY4CchbI	3
777	How much physical activity is recommended for adults and children?	https://www.youtube.com/watch?v=9ry3-tfUnbE	1
778	5 Easy Toddler Exercises for Legs | Lorena Vargas, Physical Therapist	https://www.youtube.com/watch?v=q1a51iIa4ns	3
779	Check Your Health Daily Physical Activity for Kids	https://www.youtube.com/watch?v=mehubAubs_I	1
780	Types of physical activities for healthy children between 5 and 12 years old	https://www.youtube.com/watch?v=GKqWf4r1H0M	1
781	Increase Physical Activity | Children's Health Update | NPT Reports	https://www.youtube.com/watch?v=uDDmVdWpDho	1
782	Physical Activity for Children Ages 6-12	https://www.youtube.com/watch?v=R0-PBXXljXM	3
783	Gross motor skills [45 fun home physical activities for kids]	https://www.youtube.com/watch?v=bLiEaJC-B3Y	3
784	Using Games to Engage your Children with Autism to Exercise	https://www.youtube.com/watch?v=CkdsyDMQFmQ	1
785	Physical activity to prevent chronic disease	https://www.youtube.com/watch?v=etFlXqzQgxQ	1
786	How to Encourage Physical Activity for your Children	https://www.youtube.com/watch?v=ugkJIt3wGcQ	1
787	Physical Activity in Children - guidelines and current trends	https://www.youtube.com/watch?v=Qw8qn0dPioU	3
788	Early Years - Physical Activity Tips for Children aged 5 and under.	https://www.youtube.com/watch?v=pQyTuTioZUQ	1
789	Children: Activity as a Way of Life	https://www.youtube.com/watch?v=H9S6RjH2ris	1
790	This One Simple Trick Keeps Your Child Happy & Healthy	https://www.youtube.com/watch?v=zubxlURDQzM	2
791	Physical activity program IMPACTs lives of children with special needs	https://www.youtube.com/watch?v=-NtJozTP97E	1
792	Exercise and Children: Activity as a Way of Life	https://www.youtube.com/watch?v=xsHlNaOF3VQ	1
793	Can You Keep Your Balance ♫ Exercise Songs ♫ Brain Breaks ♫ Kids Songs by The Learning Station	https://www.youtube.com/watch?v=rP2Husaakt0	3
794	Physical activity and COVID-19 outcomes	https://www.youtube.com/watch?v=8oroELZdKrg	3
795	Should Kids Lift Weights? 2 Tips to Prevent Injury! 😳🤔 #shorts	https://www.youtube.com/watch?v=HbeR5-SYFhg	2
796	The Power of Adapted Physical Activity	https://www.youtube.com/watch?v=BkN6-2XTEDw	3
797	Toddlers - Physical	https://www.youtube.com/watch?v=KCzl-8f-uIE	1
798	Top 5 Balance Games for Kids and Teens	https://www.youtube.com/watch?v=xWBY4-lCvUc	3
799	Easy physical education games | pe games for students | educaçãofisica | parkour games	https://www.youtube.com/watch?v=K4ONA1BgxrU	2
800	Kids Exercise Workout Video using Kids Balance Board, Kids Wobble Board for Kids Fitness	https://www.youtube.com/watch?v=yNbhFWUxVuw	6
801	Physical activity and brain health: how exercise can improve learning and thinking at school	https://www.youtube.com/watch?v=u8SsE_QPKlM	3
802	Supporting Physical Activity in the Childcare Environment: The SPACE Study	https://www.youtube.com/watch?v=wtCB14pUbhE	1
803	Early Elementary Children - Physical	https://www.youtube.com/watch?v=Nl1pDVmiuO4	1
804	What Are Some Physical Development Activities for Preschool Children? : Creative Education	https://www.youtube.com/watch?v=1r8FiOK2kAo	1
805	The Importance of Physical Activity for Kids | The Iowa Clinic	https://www.youtube.com/watch?v=fqMoUYXnnzk	3
806	Kids Aerobics	https://www.youtube.com/watch?v=sjMWugatccM	1
807	Physical Activity is for Everybody!	https://www.youtube.com/watch?v=9bdJ2c08Kfg	1
808	School PT (Physical training) for Students | Kids exercise | 3D Animation | Part 1	https://www.youtube.com/watch?v=mWL2taZTVXM	6
809	Physical Activity and Chronic Disease Prevention	https://www.youtube.com/watch?v=R5FworVXyW0	3
810	Cross The Bar | Physical Activities | Preschool Children #shorts	https://www.youtube.com/watch?v=AraSFG4QHLc	0
811	Kids Physical activities	https://www.youtube.com/watch?v=y7truCVqlBY	2
812	Unexpected reasons why physical activity is so important for kids	https://www.youtube.com/watch?v=4cX_1nWB6xU	1
813	Kids Exercise / Improve your Balance	https://www.youtube.com/watch?v=ugFupnrLOZk	6
814	Exercise for Kids & Toddlers	https://www.youtube.com/watch?v=aNPETtbAtGg	2
815	Action Activity for class Nursery (Everest Cambridge School)	https://www.youtube.com/watch?v=YmA9iGLsEDM	3
816	Motion Moments: Preschool	https://www.youtube.com/watch?v=WEoRfkcl28U	1
817	physical activity for nursery children	https://www.youtube.com/watch?v=90uslnQNq_w	2
818	PhysEd Focus: Balance/Stretch Cool Down	https://www.youtube.com/watch?v=LHjpGCj0PuM	6
819	How much physical activity does your child need?	https://www.youtube.com/watch?v=sz5MgmsmKZY	3
820	Assessing Impacts of Time Use on Children's Physical Fitness	https://www.youtube.com/watch?v=0WP3zeW6wvo	1
821	Action words Activity। Verb Activity for kids	https://www.youtube.com/watch?v=PbSO1b_gCCc	3
822	Physical Development Game - Kids Learning games - Learning Games	https://www.youtube.com/watch?v=8ZEMXpAvf3s	1
823	child physical activity #reels #shortsfeed #yt #school #trending #viral #ytshorts #child #edufit	https://www.youtube.com/watch?v=ET51WZFwu_g	2
824	Kids got less physical activity during the pandemic, both in and out of school: study	https://www.youtube.com/watch?v=J7eF-C_ir2A	3
825	Exercise is Cool- Hip Hop song to teach kids the importance of physical activity- by Mark D. Pencil	https://www.youtube.com/watch?v=NbEeaBULvys	1
826	Updated federal guidelines for physical activity include kids	https://www.youtube.com/watch?v=R4xDsEplHic	1
827	UT Game Changers: Kids and Physical Activity	https://www.youtube.com/watch?v=DjpdfJlu3ZY	1
828	Indoor Games | Fun Activity | Improve reaction time #shorts #games #funny	https://www.youtube.com/watch?v=G-3435u39Lk	2
829	Physical activities for kids | Final round Game #funactivity #game #varanasi #shorts	https://www.youtube.com/watch?v=SzCKNSEAgX4	2
830	How to Make Physical Activity a Habit	https://www.youtube.com/watch?v=jpa7UB_Ivhw	3
831	2 - Physical Activity	https://www.youtube.com/watch?v=KWvbJ5n0aeY	3
832	#physiotherapy #kids #rehabilitation #autism #childphysiotherapy Physical Activity...	https://www.youtube.com/watch?v=jfQZkzQMTw4	2
833	Sports and games for kids || physical activities in school #shorts #trending #viral	https://www.youtube.com/watch?v=2MD22bhAe6M	2
834	Kids activity at home | Busy kids | Toddler activity| Physical activity | Fitness in kids	https://www.youtube.com/watch?v=Zf30r0wE_qQ	0
835	12 MINUTES OF PHYSICAL ACTIVITY AT HOME - EXERCISE WITH LITTLE SPORTS	https://www.youtube.com/watch?v=ylT7AcnDgBI	0
836	10 ESL games - simple activities [kindergarten]	https://www.youtube.com/watch?v=V6MjmVTEDsc	3
837	Let's Move for Health: The Importance of Physical Activity for Children	https://www.youtube.com/watch?v=Bb5dgQx-YZg	2
838	who will jump the highest#physical activity + outdoor game#viral #youtubeshorts	https://www.youtube.com/watch?v=G7kbiYeUcc4	3
839	Physical activity #youtubeshorts	https://www.youtube.com/watch?v=9n8hNzvaLhY	2
840	#autism #kidsvideo #games #shorts #occupationaltherapy Physical Activity for Autism Child...	https://www.youtube.com/watch?v=WZRU_DAnbQ0	2
841	Physical activity	https://www.youtube.com/watch?v=6qGHObU5Jhg	1
842	Amazing Pe games for children | physical education activities | physEd | primary school	https://www.youtube.com/watch?v=8MeE0KikmZo	3
843	physical activity	https://www.youtube.com/watch?v=Uw87-30kYlk	2
844	fun indoor physical activity #funtimeactivities#grossmotoractivities#kidsvideo#shorts	https://www.youtube.com/watch?v=dTXxB8-i3i4	2
845	KIDDO: Learn how to balance	https://www.youtube.com/watch?v=tXsEEgHi05A	1
846	Fun with Mommy - Physical Activity - Vestibular (Motion)	https://www.youtube.com/watch?v=2PqyFtEpgCo	2
847	For Young Children: Use of Gadgets or Do Physical Activities	https://www.youtube.com/watch?v=wWV2gHC_xtw	2
848	#physiotherapy #kids #rehabilitation #autism #childphysiotherapy Physical Activity...	https://www.youtube.com/watch?v=YO80V9yXaQg	2
849	Number game for Kids | with physical activity	https://www.youtube.com/watch?v=YT8hSQ_xu40	3
850	Physical Activity #activity #students #education #schoollife #fun	https://www.youtube.com/watch?v=k-R-dn21Be8	2
851	Physical Activities and Games for Children	https://www.youtube.com/watch?v=_IONIhsYuso	3
852	action #physical activity	https://www.youtube.com/watch?v=0K5O822sNfg	2
853	Action words practicing / action words for kids / Action Verb #shortsfeed	https://www.youtube.com/watch?v=vZn8YucKvTE	2
854	Active Play - 2 to 3 years	https://www.youtube.com/watch?v=YzRqV_H0ESk	1
855	Child Physical activity	https://www.youtube.com/watch?v=kSpxM61dnUk	2
856	Cross The Bar | Physical Activities | Preschool Children #shorts	https://www.youtube.com/watch?v=AraSFG4QHLc	2
857	#physiotherapy #kids #rehabilitation #autism #childphysiotherapy Physical Activity...	https://www.youtube.com/watch?v=NMp0EECUFAU	2
858	Fun physical activities using the laundry basket for kids #funactivitiesathome #playtime #toddlers	https://www.youtube.com/watch?v=DnMxWD4wh74	2
859	Mayo Clinic MInute: What to expect during your child’s physical	https://www.youtube.com/watch?v=3y9cCa_RoKg	1
860	Essential Physical Fitness: What Every Teen Needs to Know	https://www.youtube.com/watch?v=DwZwe37Pb68	1
861	Physical activities for kids using cushions #funactivitiesathome #eyehandcoordination #kids	https://www.youtube.com/watch?v=98721lYqLnE	2
862	Physical activity: getting children involved	https://www.youtube.com/watch?v=t0t6K91iMkQ	2
863	activity for kids ,maths activity	https://www.youtube.com/watch?v=005IAdnPAOk	3
864	Enabling Autism Tip 004: Encouraging Physical Activity for Your Child with Autism	https://www.youtube.com/watch?v=dWdAS_Yv9KA	2
865	Kids activity at home | Busy kids | Toddler activity| Physical activity | Fitness in kids	https://www.youtube.com/watch?v=Zf30r0wE_qQ	2
866	How physical activity changed our lives. Make your moment now.	https://www.youtube.com/watch?v=F5SV0PcfQm0	1
867	#physiotherapy #kids #rehabilitation #autism #childphysiotherapy physical Activity...	https://www.youtube.com/watch?v=m8b6LJ7DF8Q	2
868	Physical Activity.	https://www.youtube.com/watch?v=fG6PzwI1zDU	2
869	Physical #activity for kids #	https://www.youtube.com/watch?v=5yyp5vAkMVQ	2
870	How To Children's Physical Exercise.	https://www.youtube.com/watch?v=tc3s6t03ogo	2
871	Physical Activity Children | #MotorSkillLearningLiveConference	https://www.youtube.com/watch?v=wtD0j_Yse0I	2
872	physical activity by children	https://www.youtube.com/watch?v=EhukHEnwGR4	2
873	#physiotherapy #kids #rehabilitation #autism #childphysiotherapy Physical Activity...	https://www.youtube.com/watch?v=KhGdUf5eYTM	2
874	Children physical activity	https://www.youtube.com/watch?v=Yrkx2XHIfiU	2
875	Instilling a habit of physical activity in kids!	https://www.youtube.com/watch?v=nOV5u46HEIs	2
876	4 EPIC techniques to make your kids love physical activities #fitness #kids #shorts	https://www.youtube.com/watch?v=npbyasH9gxs	2
877	Physical Activity	https://www.youtube.com/watch?v=bbfxUGmtkCY	2
878	kids physical activities | Sohail Anwar	https://www.youtube.com/watch?v=443x-JEWHOw	2
879	#physiotherapy#occupationaltherapy#autism#grossmotorskills#kids#games Physical Activity...	https://www.youtube.com/watch?v=BpM_pO0tyFM	2
880	Balancing, Transferring Weight and Team Coopeartion Activities in Physical Education	https://www.youtube.com/watch?v=-DOHpc1DeHI	1
881	Physical Activity for Kids	https://www.youtube.com/watch?v=zMhZ3k2ju1w	1
882	Physical Activity from an early age should be encouraged as it benefits a child’s development.	https://www.youtube.com/watch?v=MPR0rWW-DoI	2
883	Regular physical activity can help children and adolescents.	https://www.youtube.com/watch?v=RTzFP_5_Kfc	2
884	physical activity must important for the kids#shortviral#shortviral	https://www.youtube.com/watch?v=fxlRb5xV4Ic	2
885	Easy activity for kids/PreSchool activities/ Play school activities/ Activities for 2 years and abov	https://www.youtube.com/watch?v=xjhEqC_QnGc	3
886	"school ni jana"🏬. Lunch time physical activity💪💪 #kid #activity #school	https://www.youtube.com/watch?v=R3Py-9s1Cgw	2
887	Physical activities for kids to do at home	https://www.youtube.com/watch?v=ejGbUJbIIvE	2
888	it is important for children's to do physical activities/Subscribe my channel for educational videos	https://www.youtube.com/watch?v=TgV6fNeG9FU	2
889	Physical Activity For Kids | Lazdrohu Sport Kids.	https://www.youtube.com/watch?v=H4XsG3ab7c0	2
890	Healthy habits | Physical activity in the early years	https://www.youtube.com/watch?v=vRomWratqNo	1
891	Moving in Schools: Comprehensive Physical Activity Programs--Part I	https://www.youtube.com/watch?v=PNDOX28bpCQ	1
892	Guidelines for physical activity in children with heart disease | RTCL.TV	https://www.youtube.com/watch?v=tDtvtO3BS_I	2
893	Raise Active Kids: 🏃‍♀️ Inspire a Lifelong Love for Physical Activity & Fitness! 🏋️‍♂️	https://www.youtube.com/watch?v=OzhNczYgnCk	2
894	Kindergarten physical education station activities	https://www.youtube.com/watch?v=Yff2JY6W19w	3
895	#shorts #viralshorts #kids kids physical activity//	https://www.youtube.com/watch?v=lGrBQmMuouo	2
896	IN / OUT Activity - Easy Games For School Kids ||| Fun Games SumanTV Kids	https://www.youtube.com/watch?v=aTMrQP3LjB0	3
897	#physiotherapy #kids #rehabilitation #autism #childphysiotherapy Physical Activity...	https://www.youtube.com/watch?v=zFVdzSwrI90	2
898	10 things to do at home for kids! | Ryan's World fun kids activities	https://www.youtube.com/watch?v=ejxegh2w4IY	3
899	Physical activity to build strength, coordination, and confidence 🤗🙋‍♂️ #shorts #trending#viral	https://www.youtube.com/watch?v=M3B6FgWjD7I	2
900	KIDS FACTS. Children can develop their physical activity through sports	https://www.youtube.com/watch?v=ueBpYLrpNoQ	2
901	Toddlers on the move	https://www.youtube.com/watch?v=ysxpX1I4VPY	1
902	Little kid, Fun time, physical activity, health & wellness	https://www.youtube.com/watch?v=0cI1Sz_K-mQ	2
903	Warm up action activities [kindergarten]	https://www.youtube.com/watch?v=1NoRqxBEo9g	3
904	Physical activity for Kids.	https://www.youtube.com/watch?v=r50YsOtPn5E	1
905	Recreation Game || Physical Activity || Top and Fun Activity for Students ||#shorts#youtubeshorts	https://www.youtube.com/watch?v=jOsNGKY-UtQ	2
906	Recreation Game || Physical Activity || Top and Fun Activity for Students ||#shorts#youtubeshorts	https://www.youtube.com/watch?v=KLMkqeEysF0	2
907	#physiotherapy #kids #rehabilitation #autism #childphysiotherapy Physical Activity...	https://www.youtube.com/watch?v=4BffQlmUXeI	2
908	how to involve kids in physical activity... #shorts #nitisha #kidsfun #funwithkids #trendyshorts	https://www.youtube.com/watch?v=IVURQdBg9Vk	2
909	Children's physical activity- Log Roll - Kindermotion	https://www.youtube.com/watch?v=twjE0c3RYbA	2
910	Recreation Game || Physical Activity || Top and Fun Activity for Students ||#shorts#youtubeshorts	https://www.youtube.com/watch?v=yQlry1IBDVw	2
911	Kids Physical activities	https://www.youtube.com/watch?v=-nq8GlsUDSo	2
912	fun challenging activity#physical activity#shortsfeed#shorts#youtubeshorts#ytshorts	https://www.youtube.com/watch?v=gGT3sgRNtEs	2
913	Promoting Physical Activity	https://www.youtube.com/watch?v=tgjgezxFZRM	1
914	physical activity #subscribe #cute #exercise #youtube #physical #enjoy #like	https://www.youtube.com/watch?v=Wf0o2cyv5sk	2
915	Funny activity for kids | physical activity @ekvidhyalaya #funny #funday #games #shorts #activity	https://www.youtube.com/watch?v=qH1cufH7VvQ	2
916	Physical Activity Guidelines for Kids! Psychodalail	https://www.youtube.com/watch?v=K-JvJ8X3_9k	2
917	#physiotherapy #kids #rehabilitation #autism #childphysiotherapy Physical Activity...	https://www.youtube.com/watch?v=WRXVo5MW_lE	2
918	Promoting physical activity in Australian children	https://www.youtube.com/watch?v=JdXgSesdmv8	1
919	Pre Primary Kids Indore | Physical activity |Birla school Indore |Best school of Indore	https://www.youtube.com/watch?v=pWWm0UoGypQ	2
920	CLIMBING TREE FOR CHILDREN PHYSICAL ACTIVITY	https://www.youtube.com/watch?v=3rKK8AOkw3E	2
921	Physical Activity	https://www.youtube.com/watch?v=ZlnT3dU_hk0	1
922	Encourage physical activities in your kids #shorts #parentingtips #youtubeshorts	https://www.youtube.com/watch?v=ikiNyzGiIeA	2
923	kids physical activities, wajee walking, playing	https://www.youtube.com/watch?v=eeyAxztNK7c	2
924	Physical activities for kids	https://www.youtube.com/watch?v=hsHYetOIc8c	2
925	outdoor physical activity#fitness💪 #sortvideo 🤟#motivation🥰 #youtubeshort	https://www.youtube.com/watch?v=QHsfr57RNfg	2
926	10 Simple Amazing KIDS ACTIVITY IDEAS to keep them entertained | 2+ years CHILDREN ACTIVITIES	https://www.youtube.com/watch?v=HBSjEeM_U68	3
927	Benefits Of Physical Activities For children #pediatrician #childhealth #babycare #kids #family	https://www.youtube.com/watch?v=SS6pgNvdpcE	2
928	Physical Activity in the Schools	https://www.youtube.com/watch?v=4tf5G-FH96k	1
929	# shorts #youtubeshorts #youtube #youtuber #physical activity # classroom#kids # games	https://www.youtube.com/watch?v=JlmgeXg35XA	2
930	Physical Activity for Kids (K-5th grade)	https://www.youtube.com/watch?v=ZGCJfb-KYk4	6
931	Unstructured Physical Activity Improves the Health of A Child 🏀 ⚽️ 🥅	https://www.youtube.com/watch?v=lYbiZtf6pFo	2
932	Funny Game | Games for kids | Team building activity for Kids, office, adults | Indoor Game(2020)	https://www.youtube.com/watch?v=zQAgIZXAp5k	3
933	kids physical activities #shorts #activitiesforkids	https://www.youtube.com/watch?v=pBetwc-DcWM	2
934	Game mai Masti #motivational #physical Activity 😻😻👍🪑	https://www.youtube.com/watch?v=_XT3gP1AXns	2
935	Physical activities for preschoolers	https://www.youtube.com/watch?v=n5Pf6kiV1Yo	2
936	Physical activity for kids #dance #kids #preschooleducation #school #preschooltv #physicalactivity	https://www.youtube.com/watch?v=JOIT9f6Br58	2
937	Physical Activity | #MotorSkillLearningLiveConference	https://www.youtube.com/watch?v=Xu6y73KE2A0	2
938	Physical activities at Home for Autism children l Learning Racquet game	https://www.youtube.com/watch?v=KnGynf8aiG0	2
939	Keep Moving! Physical Activity in Schools	https://www.youtube.com/watch?v=jfU85CGZyKg	1
940	The Importance Of Physical Activity For Kids	https://www.youtube.com/watch?v=GQcQKNBVig4	2
941	Physical Activity	https://www.youtube.com/watch?v=dCdGsAiqDjc	2
942	Physical activity @londonkidspreschool3546	https://www.youtube.com/watch?v=5X1ebzbdjKA	2
943	physical activity	https://www.youtube.com/watch?v=p-WuPPst2YY	2
944	sports love physical activity is best than other activities for children	https://www.youtube.com/watch?v=ciwGzf0eFWc	2
945	Physical activity June week 1	https://www.youtube.com/watch?v=pw63T9onkSQ	2
946	Physical activity for kids|| pole climbing by 5 years old kid	https://www.youtube.com/watch?v=zO97fcVjGA0	2
947	Group Competation Activities ||Physical Education Streams || Kids Physical activities	https://www.youtube.com/watch?v=JsXLM0at0Nc	2
948	Kids Indoor Activity|| Physical Activity for kids|| In and Outdoor Activity	https://www.youtube.com/watch?v=-6KN4mo92-E	2
949	best kids physical activity	https://www.youtube.com/watch?v=DnEoHnyUJZY	2
950	Physical Education Streams ||Kids Physical Education ||Time division Physical Activity.	https://www.youtube.com/watch?v=o1NWWtQvHV8	2
951	How to engage your kids in indoor physical activities during lockdown?	https://www.youtube.com/watch?v=u16aT9PtwjE	2
952	Indoor kids physical activity	https://www.youtube.com/watch?v=jRsRZbWJ2bk	2
953	make a circle big big A Physical Activity Game For kids	https://www.youtube.com/watch?v=kmX4sYpEeLM	1
954	#A good physical activity#Playing time part-1#pillalu pidugulu#our sons#ytshorts#viral#mother goals#	https://www.youtube.com/watch?v=LcnpKkw-3-U	2
955	PHYSICAL ACTIVITY	https://www.youtube.com/watch?v=o5Se1IeDBcs	2
956	physical activities	https://www.youtube.com/watch?v=nfr2YaLuq_o	2
957	fun outdoor games / outdoor activities for kids / fun activities for kids / physical activity	https://www.youtube.com/watch?v=HXcM-eNN8pE	2
958	kids physical activities 🤸🏃|| #viral #shorts #outdoors #playtime #ytshorts #youtubeshorts #cute	https://www.youtube.com/watch?v=6QP04k9VScg	2
959	Jumping Child Development.... Physical Activity........	https://www.youtube.com/watch?v=TOxQ_nkdiyw	2
960	#shorts gross motor skill activity l physical Activity kids l preschool activities	https://www.youtube.com/watch?v=T5pDk7l8Ens	2
961	Good manners activity by LKG children @padmavatiinternationalscho4600	https://www.youtube.com/watch?v=pVBtfj4xaos	2
962	Inco-operate Physical Activities in to your life - Healthy Habits for Teenagers	https://www.youtube.com/watch?v=XGzdEECAwNE	2
963	#Small Acrobat #small boy physical activity	https://www.youtube.com/watch?v=LzSiFtPBx-w	2
964	KEEP KIDS ACTIVE AND CAN BOOST THEIR PHYSICAL ACTIVITIES 🙂	https://www.youtube.com/watch?v=K7XvLTN3iic	2
965	#kids #mastitime #games physical activity must for every child #touch	https://www.youtube.com/watch?v=KVuv_rdqHKM	2
966	Physical Activity @By Basic school students	https://www.youtube.com/watch?v=l8eGq9UmOsE	2
967	kids physical activity, How to avoid cell phone addiction	https://www.youtube.com/watch?v=jh2_ps9KEDY	2
968	Balancing Activities | Gross Motor Activities | Therapies at Home | Help 4 Special	https://www.youtube.com/watch?v=vzgJWW72AAg	3
969	Eyesight, Physical Activity and Irish School Children #shorts	https://www.youtube.com/watch?v=GqTbgcbRVmM	2
970	My son physical activities	https://www.youtube.com/watch?v=7LZgaUNxHZI	2
971	Physical activities for kids/ sports activities at school 🏫#shorts	https://www.youtube.com/watch?v=_ex5el2bwRM	2
972	ADHD and physical activity. Does being active lessen ADHD symptoms? #shorts	https://www.youtube.com/watch?v=gUmApYv2ykA	2
973	CHILDREN PHYSICAL ACTIVITY	https://www.youtube.com/watch?v=1o9bkApn5fo	2
974	balance the ball #activity#physical activity #fun activity#fun game for preschool	https://www.youtube.com/watch?v=o20MVdkNDAw	2
975	Physical activity	https://www.youtube.com/watch?v=EMvQ95_hk0A	2
976	physical Activity #montessoriactivities #viral #viralvideo #viralshorts #foryoupage #fyp	https://www.youtube.com/watch?v=N0vCP7u71iU	2
977	physical activity	https://www.youtube.com/watch?v=s9n-2SAej9c	2
978	Physical activity is said to help a child's brain cells and engages the child to want to learn.	https://www.youtube.com/watch?v=nsQX5KFOeRk	2
979	kids physical activity #KCGS	https://www.youtube.com/watch?v=NtGCBYfP26E	2
980	Physical activity |Go no Go|Hyperactive child|kids activities| Balance coordination #shorts #viral	https://www.youtube.com/watch?v=S-64L1wNwJs	2
981	children physical activities	https://www.youtube.com/watch?v=ffsdeQDGzP0	2
982	How parents can teach their kids the Importance of Physical Activity✨☺️💛 #smartparenting	https://www.youtube.com/watch?v=BiEmUSP45Qs	2
983	#Fun exercise at home, physical activities for kids, get active at home, #funny Baby climbing,#cute	https://www.youtube.com/watch?v=drZqkjgMoGY	2
984	toddler physical activity at home//engaging activity for kids	https://www.youtube.com/watch?v=35OExgq2DQk	2
985	physical activities	https://www.youtube.com/watch?v=0jv61V96hh0	2
986	Are Your Children Being Active with Physical Activity?🤔	https://www.youtube.com/watch?v=XRHkY2M4aiQ	2
987	How to engage child in summer part 9 engage in physical activity #exercise #shorts	https://www.youtube.com/watch?v=Gikp8StZhfA	2
988	physical activity for kids	https://www.youtube.com/watch?v=tlxFGq1Z7xg	2
989	Abdul Ali participate d in "physical activity kids competition"	https://www.youtube.com/watch?v=86KEjpVfvuc	2
990	Activity for small Kids of Lkg and Ukg Morning Classroom Energizer activity Kids will love it.	https://www.youtube.com/watch?v=qumBwGccEU0	3
991	Fom Noodles balance physical activity Fun Game	https://www.youtube.com/watch?v=9snHD3iILsc	2
992	Fitness- This is why we train 💪❤️ #family #fitness #health #outdoors #kids #shorts #workout #gym	https://www.youtube.com/watch?v=RrUywpZR-L8	2
993	3 ways to get your kids to love physical activity part 3	https://www.youtube.com/watch?v=gGTT1NcRzOM	2
994	Engage your kids in physical activities	https://www.youtube.com/watch?v=_q-TDc_06DE	2
995	How much physical activity do children need each day? #parenttips #iamyourmother #kidsactivities	https://www.youtube.com/watch?v=8BQ_Coq6fjg	2
996	Physical Activity exercise 11	https://www.youtube.com/watch?v=SrwEbKrd_HQ	1
997	PHYSICAL ACTIVITY	https://www.youtube.com/watch?v=miSbiX8foGU	2
998	physical activity	https://www.youtube.com/watch?v=1CtBH74Cnrw	2
999	Physical activities for kids	https://www.youtube.com/watch?v=W8fQz8ssxuk	2
1000	Physical Activity	https://www.youtube.com/watch?v=WuQG9taLMxI	2
1001	JUMP 🦘 AND REST ACTIVITY PHYSICAL ACTIVITY	https://www.youtube.com/watch?v=mNRzJseU24Y	2
1002	One Leg Jump/Fun Game/sports activity/recreation fun activity/Physical activity	https://www.youtube.com/watch?v=ahOEVWtHax0	2
1003	Learning by doing activity done by preschoolers (Body Parts)	https://www.youtube.com/watch?v=pfj_5zT0zl8	3
1004	Kids Physical Activity at home | Toddler activity at home #kidsindooractivity #physicalactivities	https://www.youtube.com/watch?v=W2rM4aihBvc	2
1005	Anganwadi children physical Activity	https://www.youtube.com/watch?v=KA5BncJZFAk	2
1006	Holestic development child#Physical activity #Qi gong#Kidex#Awps#Child development	https://www.youtube.com/watch?v=vhYF2hJjvAQ	3
1007	Broad Jumps#Physical Activities for kids#Gross power Skills#	https://www.youtube.com/watch?v=4PgnFKQt_c0	2
1008	Physical activity #grossmotoractivities #kidsactivitiesathome #shortsfeed #kidsfun #kids #shorts	https://www.youtube.com/watch?v=6f1_Om_try8	2
1009	physical #activities are necessary for kids...must try in #summervacations2023	https://www.youtube.com/watch?v=BQ5oA0M6zX0	2
1010	physical activity #Growing Roots School	https://www.youtube.com/watch?v=5A7bgvFdhME	2
1011	Physical Activity in Holidays	https://www.youtube.com/watch?v=KKfMUBhYm98	2
1012	Physical activity of Class 2	https://www.youtube.com/watch?v=fFoU2RuiwLo	2
1013	physical activities	https://www.youtube.com/watch?v=qDEfXCntfbg	2
1014	physical activities	https://www.youtube.com/watch?v=aJnTnx3gMh0	2
1015	Kids physical Activity . #youtube #kidsvideo #fun #physicalactivity	https://www.youtube.com/watch?v=DkrXREnuTWA	2
1016	𝗣𝗿𝗲𝘀𝗰𝗵𝗼𝗼𝗹 𝗸𝗶𝗱'𝘀 𝗽𝗵𝘆𝘀𝗶𝗰𝗮𝗹 𝗮𝗰𝘁𝗶𝘃𝗶𝘁𝘆👏👇👇*𝐄𝐯𝐞𝐧 & 𝐎𝐝𝐝 #finemotorskills #kids #youtubeshorts #activity	https://www.youtube.com/watch?v=Tswr3JFzJEw	2
1017	Physical Activities for kids while being indoors #Yakshit #activities #kids #shorts	https://www.youtube.com/watch?v=vwOjVMuuZ4s	2
1018	kids relax time ‐ outer physical activity ‐ active sahaj. #kidsnutrilite	https://www.youtube.com/watch?v=WmW-eHx-zwI	2
1019	physical #activity #children's	https://www.youtube.com/watch?v=CCfy46xLupw	3
1020	How much physical activities required to toddlers Read the pinned comment #babyshorts	https://www.youtube.com/watch?v=8Vw6TDy16JY	2
1021	Physical Activity by school children	https://www.youtube.com/watch?v=JDzn3kFFk3w	2
1022	Physical Exercise at Swapnopuron	https://www.youtube.com/watch?v=dYtiDINOzWU	2
1023	Physical Activity session	https://www.youtube.com/watch?v=YhfZG0gzu1A	2
1024	physical activities for kids #lovestatus #cutebaby #attitude_whatsapp_status #princesslife	https://www.youtube.com/watch?v=jJAqt6DTAyY	2
1025	Preschool Learning Activities For 3 Year Olds At Home - Kids Activities	https://www.youtube.com/watch?v=p0zcy8FSfcQ	3
1026	physical activity for children by yashil	https://www.youtube.com/watch?v=ZzYijDVP3fc	2
1027	physical activities for infants 6-12 months	https://www.youtube.com/watch?v=pXDpDkqlVyw	2
1028	Physical activities for kids during lockdown	https://www.youtube.com/watch?v=vMZDXOsm0jY	2
1029	physical activity #shorts #bengaluru #short	https://www.youtube.com/watch?v=d7cv0UyyA8I	2
1030	Physical Activity Fun Video! Children/Teens/Adults Need It! Part 5 of 6	https://www.youtube.com/watch?v=evy5E0U1Viw	2
1031	physical activity for kids | play and learn | Indoor games for kids	https://www.youtube.com/watch?v=YA3sAI2MMog	2
1032	Physical Activity Fun Video! Children/Teens/Adults Need It! Part 3 of 6	https://www.youtube.com/watch?v=ZoWBGLdOh1Q	2
1033	How important is physical activity for children | Positive | Motivation by Kahsif	https://www.youtube.com/watch?v=nxOmV-nwfBY	2
1034	Physical Activity for 3 to 8 year olds in Dubai - Get Set Go Kids	https://www.youtube.com/watch?v=nh1-9iResgc	3
1035	Play time# toddlers #motorskills#physical activity	https://www.youtube.com/watch?v=pnDW-_AJJLo	2
1036	exercise time #gym #fitness #kids #trending #postive #strong #uae #2022 #dubai #health #healthy	https://www.youtube.com/watch?v=Q-jNfQBk_Vc	2
1037	Physical Activity Day❤️	https://www.youtube.com/watch?v=3kktbCfWNyk	2
1038	Physical Activity For Kids To Get Stronger #1	https://www.youtube.com/watch?v=CRy2BBDT-bM	2
1039	Healthy Physical Activities for Growing Child	https://www.youtube.com/watch?v=c0_QNNLyDjk	2
1040	taking a physical activity of my cp child	https://www.youtube.com/watch?v=aHGonWPYM3A	2
1041	#Physical activity #training #shorts	https://www.youtube.com/watch?v=vC__6_A9wUw	2
1042	Physical Activity	https://www.youtube.com/watch?v=0dPaCj5QH78	2
1043	Healthy Kids Workout, Sports for Preschoolers, Outdoor Games and Activities, Kiddie Academy	https://www.youtube.com/watch?v=FnVmwDdRjfA	3
1044	How to help your child lose weight #shorts	https://www.youtube.com/watch?v=59OQVVTZ-W8	2
1045	best physical activity for kid under 3 to 5 years old kids	https://www.youtube.com/watch?v=3e2sfLOJ9r8	3
1046	Learning Games for a 1 Year Old	https://www.youtube.com/watch?v=nXL61RcVxJ8	3
1047	Exercise with Fun at Park, #kidsvideo Kids Physical Activity, 3+ Age, Video by Tanush Kushagra	https://www.youtube.com/watch?v=6PlGlwL6E7c	2
1048	Benefits of Physical Activity||Physical Activities for Kids #shorts	https://www.youtube.com/watch?v=rngvv8TdjZU	2
1049	Physical Activities - Nursery class @growing low generation 2020/2021	https://www.youtube.com/watch?v=rXAgb9BiJ3c	2
1050	physical Activities	https://www.youtube.com/watch?v=zxoODVJdANM	2
1051	Little girl doing exercises in a cute way/physical activities for kids. (Ishpreet's channel)	https://www.youtube.com/watch?v=LgWfT2gelfI	2
1052	Kg - Physical activity	https://www.youtube.com/watch?v=a2mBTgs89aQ	2
1053	childhood physical activity | #short	https://www.youtube.com/watch?v=a1Zm0WpLDZo	2
1054	Action Words|| Parents must teach these "Top 35 ACTION WORDS" to their kids||Kids Preschool Learning	https://www.youtube.com/watch?v=UMrM6KwjHv0	3
1055	Fun physical activity game for children #activitiesforkids	https://www.youtube.com/watch?v=LB9tG6I9vIo	2
1056	Physical activity	https://www.youtube.com/watch?v=UN3jPhfH848	2
1057	3 ways to get your children to love physical activity…part 2	https://www.youtube.com/watch?v=oscec84uu8k	2
1058	Physical exercise for kids at home / fun activities /core strenthening / very easy activities	https://www.youtube.com/watch?v=JUlZx8IIngo	2
1059	Recreation Game || Physical Activity || Top and Fun Activity for Students ||#shorts#youtubeshorts	https://www.youtube.com/watch?v=yH8Zi21RfZs	2
1060	Physical Activity at school	https://www.youtube.com/watch?v=glFcZ140V-4	2
1061	Bachpan,Childhood,child physical activity	https://www.youtube.com/watch?v=pnLrdBQ8R-k	2
1062	football video physical activity...	https://www.youtube.com/watch?v=fx67fncKF9Q	2
1063	Physical activity	https://www.youtube.com/watch?v=LGTOGfH3flw	2
1064	#shortsvideo l Physical activity for kids l fun time	https://www.youtube.com/watch?v=RohQM7KN0IE	2
1065	Children should get chance to participate in physical activities #shiBangladesh #Rohingyarefugeecamp	https://www.youtube.com/watch?v=sBGtlpjS1-Y	1
1066	Space Awareness Enjoyable Physical Activities with Kurt	https://www.youtube.com/watch?v=Nvn-TZ-ni14	2
1067	Energy Busting Physical Activities for Kids	https://www.youtube.com/watch?v=xr8xkAz4AHk	3
1068	best physical activity for kids 👌👏with learning at home, during lockdown.....	https://www.youtube.com/watch?v=o5sQ6yp-iBg	2
1069	#short!!🔥kids physical activities easy exercises for kids kids workout	https://www.youtube.com/watch?v=SoRwj6otw1Y	2
1070	Physical Activities For Kids: Get Active At Home! # shorts by Swara World	https://www.youtube.com/watch?v=x6xMlMG15is	2
1071	Kids game#physical activity#rock climbing	https://www.youtube.com/watch?v=LQm1nDWNKa0	2
1072	Does Physical Activity Improve Rocket League Gameplay?	https://www.youtube.com/watch?v=cVGyxVV16G4	2
1073	ACTIVITY OF CLASS NURSERY STUDENTS	https://www.youtube.com/watch?v=OqA8gHbxzEo	2
1074	ADHD Kids Quick Tip #3 - Physical Activity	https://www.youtube.com/watch?v=JoMCZjePBTo	2
1075	Learn with Marek how to use Smartwatch for kids for physical activity	https://www.youtube.com/watch?v=lzO0emVGCDo	2
1076	school 🏫 fun #physical activities #lord shiva kids play school # play Time	https://www.youtube.com/watch?v=X-FbSslPOt4	2
1077	physical activities challenge #shorts	https://www.youtube.com/watch?v=yHdWFbWOXO4	2
1078	Important of physical activity for your kids #shorts #yotubeshorts #viralshorts	https://www.youtube.com/watch?v=GHUaAzlkhFQ	2
1079	how to train kids through physical activities	https://www.youtube.com/watch?v=cY7b2aUcza8	2
1080	Simple Activities For Kids Surprise Your Child With Magic Colours	https://www.youtube.com/watch?v=SQRSpgBnABc	1
1081	Child Safe Foundation/Childrens Physical Activity	https://www.youtube.com/watch?v=GeNzQJBoA8k	2
1082	Physical Activity for Kids | Learning and Playing is Essential for Kids Mental and Physical Growth	https://www.youtube.com/watch?v=Hn6iNdlb_1c	2
1083	Rescue the Enchanter #enchanter #rescue #physical #activity for #kids	https://www.youtube.com/watch?v=OtaOqJhRsy0	3
1084	Physical Activity Fun Video! Children/Teens/Adults Need It! Part 2 of 6	https://www.youtube.com/watch?v=7LzA-VzlyOY	2
1085	Indoor Physical Activity	https://www.youtube.com/watch?v=UlsHnYIqops	2
1086	physical activity of kids #physical #martialarts #viral #amazing #entertainment	https://www.youtube.com/watch?v=c7rTU2NULt8	2
1087	Manjha || bhavyan || gymnastics || Happiness || physical activity for kids || short YouTube video	https://www.youtube.com/watch?v=PmJfPW-VsLc	2
1088	Physical Activity Guides For 0-4 years	https://www.youtube.com/watch?v=ZSZlFNxAkc4	2
1089	Play time .. #physical activity # feeling fresh #mostfavorite #enjoying #childhood	https://www.youtube.com/watch?v=W2od1ckBilk	2
1090	Physical exercises ( LKG & UKG)	https://www.youtube.com/watch?v=sJBUJHr2acQ	6
1091	Learning and physical activity for kids learning basic maths with fun #school #schoollife #class #kg	https://www.youtube.com/watch?v=qsJlGtV8LLo	2
1092	Kids physical activity | Wooden rope climber | kids fun activity | Kids Fitness Toy | kids rope ladd	https://www.youtube.com/watch?v=Z7LCJ9fWuJc	2
1093	games and sports for development of kids.physical activities of child. #trending #funny #gaming	https://www.youtube.com/watch?v=Qi4zwKh-0wQ	2
1094	Physical Activity - Fun Play	https://www.youtube.com/watch?v=lxIo4ZEYYlc	2
1095	physical activity in primary school.#youtube #physical #activity #shortvideo #gaming #viralshort	https://www.youtube.com/watch?v=zw9Et28C1a4	2
1096	Quarantine days but need to do some physical activities 🥰	https://www.youtube.com/watch?v=MtpulgdrzOk	2
1097	Activity Lkg ukg students school	https://www.youtube.com/watch?v=IXVKTqtXDAE	2
1098	Physical activity	https://www.youtube.com/watch?v=yM8-GamKIHo	3
1099	Physical activity is an excellent stress-buster and provides otherhealth benefits as well.	https://www.youtube.com/watch?v=WC2U2Ptqc3M	2
1100	CHILDREN PHYSICAL ACTIVITY BY MR GHOUSE SIR	https://www.youtube.com/watch?v=rZ3TfnLJQas	2
1101	6- Encourage Physical Activity in Your Kids | Learn With FIFI PodCast	https://www.youtube.com/watch?v=dRlOwcznceU	2
1102	Fun and Fitness: How Physical Activity Toys Help Develop Kids' Skills #tinytreetoysgames	https://www.youtube.com/watch?v=f96MCj83fiA	2
1103	physical activities pyramid grade 4	https://www.youtube.com/watch?v=AisQMTL-cWU	2
1104	physical activities	https://www.youtube.com/watch?v=TEeylktL7NE	2
1105	physical activity	https://www.youtube.com/watch?v=-FBPDvQoLf0	2
1106	Shape Hopscotch | Physical activity for children	https://www.youtube.com/watch?v=8TpuFrntqJM	2
1107	physical activity kids#youtubeshorts #shorts	https://www.youtube.com/watch?v=-QLissAghu8	2
1108	Rumal jhapat game #physical # Activity #viral # trending shorts #primary # school # sarkari	https://www.youtube.com/watch?v=HTSozmZKgwQ	2
1109	best physical activity #physicalactivities #viral #trending #youtubeshorts #shorts #health #best	https://www.youtube.com/watch?v=CIoQJyvXcTE	2
1110	Baby Alaikah physical activity in Soft play area | Children play area | #shorts	https://www.youtube.com/watch?v=nzy5NTm1fTk	2
1111	Physical Activity for Kids #ytshorts #viral #2023 #kids	https://www.youtube.com/watch?v=5cW9TQTIFnY	2
1112	Physical activities for kids #kids #kidsshorts	https://www.youtube.com/watch?v=xJuGcZaMORY	2
1113	Get Your Kids Moving: Unlocking the Benefits of Physical Activity for Children 🏃‍♀️	https://www.youtube.com/watch?v=99SDgHaAHqU	2
1114	Physical Activity	https://www.youtube.com/watch?v=OF-zcIXQwV4	2
1115	physical Activity For Kids To Get Stronger #5	https://www.youtube.com/watch?v=52wXgYN_VCA	2
1116	physical activity of children in lockdown #like and subscribe	https://www.youtube.com/watch?v=TfP3VrfrPOs	2
1117	At Amusement Park || Kids Physical activities #kidsvideo #sports #play #park #short #ytshorts	https://www.youtube.com/watch?v=qyxpS2RYBgs	2
1118	physical activities. Interaction and play with other children	https://www.youtube.com/watch?v=Y-leS4P3ZBc	2
1119	Physical activity while playing in garden #shorts #toddlers #garden #play #jump #physicalactivity	https://www.youtube.com/watch?v=h8XhkTOJ60k	2
1120	GHOUSE SIR TRAINING TO CHILDREN PHYSICAL ACTIVITY	https://www.youtube.com/watch?v=VZzxkXxskig	2
1121	Physical activity	https://www.youtube.com/watch?v=-fl7yUmyiLw	2
1122	Physical Activity - Online class games	https://www.youtube.com/watch?v=6poeSkyuHmQ	2
1123	physical activity children (2)	https://www.youtube.com/watch?v=xLimlzCsDbo	2
1124	Game and Physical Activity at same time 🤩🤾‍♀️🏌️‍♀️ #shorts	https://www.youtube.com/watch?v=lTVIBRye1oM	2
1125	Math, language, and physical activity ❤️	https://www.youtube.com/watch?v=nA7R232vk70	2
1126	Physical activity is most important thing in children #shorts #dailyvlog#gamezone #kidssongs #yt	https://www.youtube.com/watch?v=1wngo-p347s	2
1127	Physical activities for kids || Gymnastics || Healthy life style #shorts #viral #tranding #fitness	https://www.youtube.com/watch?v=uihbczuo2Cw	2
1128	Creative Teaching Techniques - Part I from Little Vedanta Preschool	https://www.youtube.com/watch?v=iq0O6ud2ZH8	1
1129	Activity for Nursery Kids Learning in and out through small activity learning with fun.	https://www.youtube.com/watch?v=IJ6HZ8ljlhI	3
1130	Physical activity #develop listening skills also #shorts	https://www.youtube.com/watch?v=beb9HDlR85U	2
1131	Football| physical activity| healthy lifestyle| kids activity #shortvideo #football #footballshorts	https://www.youtube.com/watch?v=d9Uk9dLHNfg	2
1132	Physical activity for "KIDS"	https://www.youtube.com/watch?v=ekLZmxN5Kxk	2
1133	Kids Play Zone in Irtiqa Fitness Club || Physical Activities for Children ||	https://www.youtube.com/watch?v=WaIqIWDL4Qs	2
1134	physical activity for children #shorts #ytshorts #shortsvideoviral #shortsfeed	https://www.youtube.com/watch?v=QdMQrmc5Elo	2
1135	Encourage your child to engage in physical activity and stay active! @mindsmansion	https://www.youtube.com/watch?v=43rDvPGIUWU	2
1136	Physical Activity	https://www.youtube.com/watch?v=ngSV9sUkAwg	2
1137	tere vaaste #physical activity #deev #shorts #kids growth #ytvideoes	https://www.youtube.com/watch?v=h-McOJs5rHw	2
1138	physical activities designed specifically for children which help them to grow properly ☺️	https://www.youtube.com/watch?v=7MG6bFFysDw	2
1139	Nursery - Physical Activity	https://www.youtube.com/watch?v=47n_sDzGu54	2
1140	shlok Learning to ride bicycle... | kids physical activity | shlok's corner...	https://www.youtube.com/watch?v=-s1EWE9MZqM	2
1141	Physical activity ideas for kids #kidsvideo #kids#exercise	https://www.youtube.com/watch?v=Gie87fvTgnA	3
1142	plz like and share vedio for Encourage the child to do physical activities instead of using phone	https://www.youtube.com/watch?v=aF7dfeCaVzM	2
1143	#physical #activity #triggers a #release of #dopamine and #serotonin, which can #improve #mood 🫰	https://www.youtube.com/watch?v=7DmDwCnA7ec	2
1144	#tinytots #physical #activity	https://www.youtube.com/watch?v=ltDkZGhFX_c	3
1145	Physical activities for kids .#Foot ball	https://www.youtube.com/watch?v=3kGnT9l92Ug	2
1146	Teaching Physical Activity | At Home Toddlers | How I Keep Up Toddlers Physical Activity	https://www.youtube.com/watch?v=Lfs-yrH_4zM	2
1147	Gross Motor Skills Physical Activities at Home	https://www.youtube.com/watch?v=ZNXP8ztHn_Q	2
1148	Physical Activity #shorts #facts @Facts-10	https://www.youtube.com/watch?v=eQ8NNIjoDqA	2
1149	physical activity for kids #shorts #shortsviral #vaccationideas #kidsactivities	https://www.youtube.com/watch?v=hX95mIYPLpc	2
1150	Physical activity help to improve mind body coordination of the child	https://www.youtube.com/watch?v=IAWlZ_Iy79w	2
1151	Learn English for Kids – Body Parts, Family & Feelings - Rock 'N Learn	https://www.youtube.com/watch?v=hFIGwwE1uAM	2
1152	Kids Physical Activity 💯 Just Fun for activities 💯❤️❤️😀. #shorts #kidsvideo #gymmotivation	https://www.youtube.com/watch?v=yR_ClIm7PVY	2
1153	walk, run, stop and turn activity #dece #ignou #ntt	https://www.youtube.com/watch?v=CxRPd0paE5E	2
1154	Ball #Juggling Basic Training | Kids #Physical Activity | Indoor #Kids Activity | #Ambidexterity 🙏🙏	https://www.youtube.com/watch?v=h-jzKQSYUAM	2
1155	Regular physical activity can help children and adolescents improve fitness. #school #socialskills	https://www.youtube.com/watch?v=8-UYG043qns	2
1156	fun time | physical activity	https://www.youtube.com/watch?v=tZT3-bqCQ30	2
1157	#Physical#Activity#	https://www.youtube.com/watch?v=d5BWoLV4ThQ	2
1158	Amazing kids activities | Physical activities for kids | Kids outdoor activities	https://www.youtube.com/watch?v=hisqOZpPwd4	2
1159	jumping activities for kids#Jumping action#shorts#activity#punjabi#physical activity	https://www.youtube.com/watch?v=E-Zc6rHF4yg	2
1160	Physical Activity #happy #life	https://www.youtube.com/watch?v=3fVKOpRKFUw	2
1161	super cute little girl physical activities	https://www.youtube.com/watch?v=FyRwMKoF_cQ	2
1162	Physical Activities	https://www.youtube.com/watch?v=y7O30NaF12I	2
1163	Physical activity enhances mental activity Faith Lutheran School	https://www.youtube.com/watch?v=ZfyMGo1djJU	2
1164	physical activity " I Can roll on my Stomach" conducted at Littlefeet👣 playschool Ajmer	https://www.youtube.com/watch?v=Xsf_k6FWzKM	2
1165	use super power of our brain....just like physical activity mental activity also important 👏 👌	https://www.youtube.com/watch?v=u6eMrAPNDbs	2
1166	Physical activities	https://www.youtube.com/watch?v=9VNFKnl7fJY	2
1167	4 Fun Way to Encourage More Physical Activity in Kids.	https://www.youtube.com/watch?v=qhjGGOt4Cl0	2
1168	Infant needs| physical activities| #ytshorts #baby #physical #physicaltherapy #fun #play #ajman #uae	https://www.youtube.com/watch?v=RowB3a-p3Xc	2
1169	My son jest 2 1/2 years old.physical activity evening Time #shorts #trending #bycle#babycycle	https://www.youtube.com/watch?v=utKciuRPH8g	3
1170	concentration game # happiness # primary school # physical activity # shorts # short vedio	https://www.youtube.com/watch?v=02T7imyIpkc	2
1171	Play School Activity for Kids || Physical Activity For Kids || SPORTS FOR KIDS ||	https://www.youtube.com/watch?v=RVjkcxZU7ag	2
1172	Involve your kids in physical activities, as it good for health #shorts	https://www.youtube.com/watch?v=_d4b9Z0dzW0	2
1173	Learning Activities for 4-5 Year Old KIDS &TODDLERS - 21 Different DIY İdeas	https://www.youtube.com/watch?v=lO0tAK0kOzU	3
1174	My child Gross motor physical activity | #shorts	https://www.youtube.com/watch?v=owBYPreMy1Q	2
1175	Manahil Outdoor Activity | Kids Fun Physical Activity	https://www.youtube.com/watch?v=yTK7PNDnp7E	2
1176	Enjoying daily physical activity, calming exercises, so good for our wellness ❤️✨✨✨	https://www.youtube.com/watch?v=ogzbruQbvrY	2
1177	INDOOR GAMES FOR KIDS | Physical Education | At Home games	https://www.youtube.com/watch?v=YBHWXI1l9Tg	3
1178	physical activities #Gymnastics #gymnasticsforkid #shorts	https://www.youtube.com/watch?v=9YG_-2WQISI	2
1179	physical activity for kids 😇 @activity_based_learning	https://www.youtube.com/watch?v=LM689hJX8Fk	3
1180	ball balancing race	https://www.youtube.com/watch?v=Z06sy6_q_zc	1
1181	deaf children of physical activity	https://www.youtube.com/watch?v=ThL12pe9I68	2
1182	Kanasu - Music & Movement | Physical Activity for Kids	https://www.youtube.com/watch?v=OvoWlwRcZiM	2
1183	Limiting Materialism、Physical Activity#ParentingPathways #ChildDevelopment #PositiveDiscipline	https://www.youtube.com/watch?v=e5yynZFcNDo	2
1184	JUMP ON ABC GAME | Letter recognition |Pre school activities#classroom_education #kidshappylearning	https://www.youtube.com/watch?v=tlDpFYQ1dvc	3
1185	Physical Activities During Class, classroom, activities	https://www.youtube.com/watch?v=x9ApMz9ckQU	2
1186	Easy physical activities for kids #learning #global #trending #school #fun4kids #childparticipation	https://www.youtube.com/watch?v=LCyIfUjuE7I	2
1187	kids physical activity #kcgs	https://www.youtube.com/watch?v=hY5EcTZRp58	2
1188	physical activities at adventure playground	https://www.youtube.com/watch?v=3QLR1pHOeZ0	2
1189	physical activity for baby's #shortvideo #cutebaby #vani #tranding #mylife	https://www.youtube.com/watch?v=SayOoz5dQFM	2
1190	Motorskills development# physical activity	https://www.youtube.com/watch?v=payMrvpozt0	3
1191	Kid’s Playground Encourages Physical Activity and a Love of Nature #Shorts #kids #encourages	https://www.youtube.com/watch?v=ljjdK04Hg6Q	2
1192	Promotion of Physical Activity	https://www.youtube.com/watch?v=FLE85NAODTo	1
1193	Physical Activity July 2020	https://www.youtube.com/watch?v=4j6qWlQs6gw	2
1194	Physical Activity For Little Kids🏃 #shorts #shortsviral #yuotubeshorts	https://www.youtube.com/watch?v=hQfCJnmouiA	2
1195	physical activity of nursery students	https://www.youtube.com/watch?v=zYNScLKDHQk	2
1196	Sunday physical activity of children (2)	https://www.youtube.com/watch?v=cZHRchTah0E	2
1197	Physical Activity : Clay Play	https://www.youtube.com/watch?v=FKsmmDkBj5I	2
1198	School Creativity of Class 1st || Physical activity of 1st Class || Sports Weak || #entertainment	https://www.youtube.com/watch?v=ekVklKZVCz0	2
1199	Energy Busting Physical Activities for Kids #taekwondo #shorts	https://www.youtube.com/watch?v=8yfOnf3GqZM	2
1200	Kids physical activity//Bengali//Monjita	https://www.youtube.com/watch?v=0O7rvwJA1XI	2
1201	Physical activity- Book balancing	https://www.youtube.com/watch?v=4S5-z3I9Xd4	2
1202	Physical activity 🤾	https://www.youtube.com/watch?v=NYR0TcMS09o	2
1203	Pole Climbing | Kids Physical Activity | LKG Activity	https://www.youtube.com/watch?v=13yGpcCXimw	2
1204	Physical Activity by My Special Stars⭐⭐ Know me for my abilities👍Not my disability😊 #youtubeshort	https://www.youtube.com/watch?v=38avIuc7N2w	2
1205	physical activity by little children's🙏🙏🙏#motivation #morningvibes	https://www.youtube.com/watch?v=p3JhLOvNHro	2
1206	Jumping on the line#jumping activity#physical activity for kids#shorts#punjabi	https://www.youtube.com/watch?v=VQZ4OTtltaw	2
1207	At Play ground. #kids #playstation #india #crpf #army #physical #activity	https://www.youtube.com/watch?v=MP9xX4wb_WI	2
1208	Easy physical activities at home for kids/fun learning/gross motor skills development	https://www.youtube.com/watch?v=vv0bxfVjLLM	2
1209	kids physical activities #shorts#ajischool #kindergardenstudents#abudhabialain #uae	https://www.youtube.com/watch?v=HrP2PXbKJXE	2
1210	Walking barefoot/Physical activity time is must for kids #youtubeshorts #shorts	https://www.youtube.com/watch?v=s2m_-L6JYOw	2
1211	##kids physical activity ##	https://www.youtube.com/watch?v=M_DQ82wDdQw	2
1212	Physical Activities for kids for Promoting Right Growth.	https://www.youtube.com/watch?v=KDtCULCP70g	2
1213	Focus on your work, hard work always leads to success. Physical activity for kids	https://www.youtube.com/watch?v=EaKzss-s2Ww	2
1214	Having your child engaged in physical activities	https://www.youtube.com/watch?v=5UJhOVigz1c	2
1215	#ground#physical#activities#shorts	https://www.youtube.com/watch?v=TDyDCSpeiYg	2
1216	Indoor Games That Promote Physical Activity For Your Kids #indoorgames #kidsvideo #shorts	https://www.youtube.com/watch?v=4n8Ifg3MKkY	2
1217	One Leg Ball Pocketing Game | Physical Activity | Kids Entertainment	https://www.youtube.com/watch?v=78XgkDck9iU	2
1218	physical activities	https://www.youtube.com/watch?v=8BJWH3IEoSk	2
1219	special children physical Activity	https://www.youtube.com/watch?v=UQfw8P8-j3M	2
1220	kids physical activity #kcgs	https://www.youtube.com/watch?v=cHJd5LS2FKo	2
1221	Let’s explore the nature- #cute #toddlers #physical #activity #walk	https://www.youtube.com/watch?v=6MGKPZsicmE	2
1222	Zumba physical activity for kiddos	https://www.youtube.com/watch?v=IG0Tx35hN7o	2
1223	Benefits of physical activities for kids#Benefits #physicalactivities #kids	https://www.youtube.com/watch?v=NQmxSz8bXE0	2
1224	Healthy living series - Physical activity for young children #shorts	https://www.youtube.com/watch?v=Lv3ir9x5cS8	2
1225	Kidz Dance Class | Dance Cover | Bum Bum Bole | Taare Zameen Par | Galti Se Mistake |Jagga Jasoos	https://www.youtube.com/watch?v=AnUW3H5U3fA	3
1226	Fun cum Physical Activity..	https://www.youtube.com/watch?v=Vy-xG20p1mQ	2
1227	Physical activity in natural environment to boost immunity in kids to fight with viral infection....	https://www.youtube.com/watch?v=jX9L0yJwm1Y	3
1228	Physical Activity!!! THE CHE Pre School 🏫	https://www.youtube.com/watch?v=kMQgT-rZ5s0	2
1229	Importance of Physical Activity In Children @DrBrajpal #shorts	https://www.youtube.com/watch?v=eXXd0EATzdI	2
1230	Physical Activity School Kids #play #physicaleducation #physical #school #kids #shorts #trending	https://www.youtube.com/watch?v=FfS43UPeF1g	2
1231	physical activity at school ... #school #activity #fun #games #kids #viral #video #shorts	https://www.youtube.com/watch?v=tWhjFLNaAJ0	2
1232	Bushra Masti Ke Mood Me | Kids Fun | Children Fun | Physical Activity	https://www.youtube.com/watch?v=Qo3OLgVeEcA	2
1233	Group and physical activity for kids	https://www.youtube.com/watch?v=olnYHRM9Mvg	2
1234	Dhruvin doing physical activity in virtual classes which is good for their Physical & mental health	https://www.youtube.com/watch?v=OcUKU31SsBA	2
1235	Recreation Game || Physical Activity ll #shorts @DeepakGupta-ly6dm	https://www.youtube.com/watch?v=Y6NvmLP4cPU	2
1236	Easter movement cards and Easter physical activity game for kids	https://www.youtube.com/watch?v=CkmBiynJb30	2
1237	Physical activity Training and Learning Exercises #subscribe #shortsvideo #kidsvideos	https://www.youtube.com/watch?v=GBClENvkXrU	2
1238	10 Best Exercises for your KIDS to STAY HEALTHY	https://www.youtube.com/watch?v=A8PevX5OhBg	2
1239	Teaching Kids the Importance of Physical Activity - My Daughter Loves PE! happy chilren #shorts	https://www.youtube.com/watch?v=2X8PL19lkWw	2
1240	Wendy Physical Activity	https://www.youtube.com/watch?v=fjFF-ifPbHQ	2
1241	🧑‍🏫 Make Children do physical activity from childhood#youtubevido #shortvedio #youtubeshorts	https://www.youtube.com/watch?v=fP0fCM7CDus	2
1242	Obstacle path | Physical activity for children | Preschoolers activity | Gross motor activity	https://www.youtube.com/watch?v=AWbAMRodLj8	2
1243	Do babies need to exercise?From birth to 1 year,babies should have some physical activity #activity	https://www.youtube.com/watch?v=8xnE3cS1MkA	2
1244	Physical activity is equally important ❤️#shorts #toddleractivities #physicalactivity #trending	https://www.youtube.com/watch?v=ZXj50wszBKw	2
1245	Naina physical activities classes joining	https://www.youtube.com/watch?v=Xyvj5FnU9yM	2
1246	physical activity for kids	https://www.youtube.com/watch?v=9HDz-bvTQsY	2
1247	Physical Activity #playschool #trending #viral #shorts #activity #reels Contact on 9889120130	https://www.youtube.com/watch?v=shRKc-yo1Qk	2
1248	counting with physical activity	https://www.youtube.com/watch?v=NNHHRtSRjSo	2
1249	Physical activity class at school’s first day	https://www.youtube.com/watch?v=SaH-cqDgGGo	2
1250	Part 1👇Why physical activity is must for kids? #reels #play #ashortaday #sports	https://www.youtube.com/watch?v=YBDbh93BWcE	2
1251	Obesity in children is a prevailing issue that need our attention | REAL GENES LAB | Islamabad	https://www.youtube.com/watch?v=8rn8kwRHq7A	2
1252	#youtubeshorts #viral #short #Physical activity🤾⛹️ affect on children Health🤹	https://www.youtube.com/watch?v=fQ1xl2dXN4M	2
1253	Basket Ball Game | Physical Activities | Kids Entertainment	https://www.youtube.com/watch?v=rq1y_tQ4t7w	2
1254	IMPORTANCE OF PHYSICAL ACTIVITY FOR KIDS #kids #kidshealth	https://www.youtube.com/watch?v=uucKD1BE9m0	2
1255	Communication Game | Funny Game 😜 | Action passing Game |	https://www.youtube.com/watch?v=iBprQI2M5q8	3
1256	Fun Physical activity for small Children EGAMS #egams	https://www.youtube.com/watch?v=llcCFFDOs3E	2
1257	#Chahak Physical Activities	https://www.youtube.com/watch?v=B5LyDZZsPz0	2
1258	physical activity of a baby at home #shorts #shortvideo #enjoyment	https://www.youtube.com/watch?v=n4ZmDoL5gPE	2
1259	Get Active: TV-campaign to get out of your chair	https://www.youtube.com/watch?v=AY5AILaXDdA	1
1260	Physical activity	https://www.youtube.com/watch?v=YhdKN1_jhnE	2
1261	Little Urwa Enjoying Snow l Kids Physical Activity l Kidvite	https://www.youtube.com/watch?v=hTX8i1MOl7I	2
1262	physical activity 😊	https://www.youtube.com/watch?v=TtiLXgFmZW8	3
1263	Physical activity and commercialization(8)	https://www.youtube.com/watch?v=Av_JqSI9jdE	2
1264	physical activities	https://www.youtube.com/watch?v=d11Hs0XVirY	2
1265	Physical activity	https://www.youtube.com/watch?v=GaeOu6DsdPs	2
1266	kindergarten #kids #physical physical activity	https://www.youtube.com/watch?v=AHz69b4me_Q	2
1267	PHYSICAL ACTIVITY DURING ASSEMBLY OF KIDS.. #assemblytime	https://www.youtube.com/watch?v=zZSgYqrAJo0	3
1268	Physical activity👍🏻 with game #youtube #shorts #gyankipathshala #nursery #viral	https://www.youtube.com/watch?v=IAVNCMTrK6o	2
1269	Physical Activity by little children-2|@IdealNationalAcademy #shorts #viral #trending	https://www.youtube.com/watch?v=homzxnEO7CQ	2
1270	🏀Pass The Balls Activity🥎 | Play Group & Nursery #playschool #activity #trending #kindergarten	https://www.youtube.com/watch?v=iiSvUdV21Eo	3
1271	DECE 4 activity - physical activity	https://www.youtube.com/watch?v=_CJZ7nQHjPI	2
1272	Kids Girls physical activity/ 2021/	https://www.youtube.com/watch?v=T-3ZYCkaOYY	2
1273	kids enjoyment#physical activities	https://www.youtube.com/watch?v=m4eMmJ4Dxyk	2
1274	One leg Ball Passing Game | Physical Activities | Kids Entertainment	https://www.youtube.com/watch?v=zdR69MfmEg4	2
1275	sardiyon main bachche ki physical activity #dance #babydance #kilkaree #viral #shorts #ytshorts	https://www.youtube.com/watch?v=VYaBzDJkfdQ	2
1276	Physical activity subah ka vyayam #fun #teach #yoga #shorts #viral	https://www.youtube.com/watch?v=XCE80MhSCFo	2
1277	Physical Activity and self defence training	https://www.youtube.com/watch?v=twip7prGxkA	2
1278	मजेदार दौड़ 😀 physical activity for kids #funforkids @ekvidhyalaya #shorts #youtubeshorts	https://www.youtube.com/watch?v=nJtLYtVP0ak	2
1279	physical activity 😊👍	https://www.youtube.com/watch?v=WTTK9z7XfXs	3
1280	Physical Activity in Classroom	https://www.youtube.com/watch?v=YapzyApkKvo	2
1281	#Jump | physical #activity | #Outdoor activity| Learning | #Beingmom	https://www.youtube.com/watch?v=7YUqjBsE2cM	2
1282	Physical activity -2 (ntt project)	https://www.youtube.com/watch?v=XfXNMeu-txs	2
1283	physical activity	https://www.youtube.com/watch?v=Sfp4qh4kZ6k	2
1284	PHYSICAL ACTIVITIES	https://www.youtube.com/watch?v=w2hnbzOWGoU	2
1285	Physical activity of the day. Want to enroll your child at The Keen Learners, contact us 8860056152	https://www.youtube.com/watch?v=UjdO4XHgO8o	2
1286	Dhriti fun physical activity 😀😀	https://www.youtube.com/watch?v=-QluvpZW2uw	2
1287	recreational activity/physical activity/ coordination activity/#kids #jumping# new game funny#school	https://www.youtube.com/watch?v=RGvYVh8Mkgs	2
1288	Physical activities build endurance and develop strong muscles and bones.	https://www.youtube.com/watch?v=hiun_jTTftI	2
1289	Kids vs Doctor 💊 | Amazing DIY Ideas and Parenting Hacks by Gotcha!	https://www.youtube.com/watch?v=xpbSdUo3rh4	2
1290	games and physical activity for kids	https://www.youtube.com/watch?v=uzzCSpigeNY	2
1291	Students physical activity | PGSS Gulshan 5	https://www.youtube.com/watch?v=v9LVbuT_ktc	2
1292	15 ACTIVITIES FOR KIDS DEVELOPMENT	https://www.youtube.com/watch?v=edr2aL9Mjys	1
1293	# viral video # badminton # cute baby running # shorts # physical activity #physical	https://www.youtube.com/watch?v=Pandz6LMnfg	2
1294	2 से 3 साल के बच्चों के तेज़ दिमाग के लिए 10-Activity जरूर कराएं,10 Activity - 2 to 3 year old Baby	https://www.youtube.com/watch?v=ocY8EfCTqIk	3
1295	Physical activity at class	https://www.youtube.com/watch?v=w5hCdLhqfDA	2
1296	physical activity 🤸for little Stars⭐	https://www.youtube.com/watch?v=MPAi84_e-oI	2
1297	Ball Passing Game | Physical Activity | Kids Entertainment	https://www.youtube.com/watch?v=m81XluWEbIc	2
1298	encourage physical activities reduce screen time👌#kids play time🥰🥰	https://www.youtube.com/watch?v=cfs3llgD6h4	2
1299	Physical Activity in Garden (MDS) Collecting the balls	https://www.youtube.com/watch?v=CiTKSM5pK_E	2
1300	physical activity 🧗‍♀️#shorts	https://www.youtube.com/watch?v=SKwy9yM7MSk	2
1301	Good for kids Physical Activity 💯🤝👍🏽 #shorts #kidsvideo #activity	https://www.youtube.com/watch?v=tUUPteI4SF8	2
1302	Physical activities are necessary at Childhood. #Village Mela	https://www.youtube.com/watch?v=fWjbQhGcw04	2
1303	classroom Game🎮 collect the water in glasses #activities #school #funactivities #activitygueenkumud	https://www.youtube.com/watch?v=5gXGIQOyHy0	2
1304	Physical Activity @ ATO URBAN #long	https://www.youtube.com/watch?v=TOyWmOukiao	2
1305	Physical activity at School	https://www.youtube.com/watch?v=7nQchXsMiQ8	2
1306	3 months old baby’s milestone |3 months baby’s physical activities #youtubeshorts #shorts	https://www.youtube.com/watch?v=pFxXYTDEyVo	2
1307	physical activity 🐒🐒🐒🐒🐒	https://www.youtube.com/watch?v=rSGlFeN1mRE	2
1308	exercise... physical activity...	https://www.youtube.com/watch?v=K9rU6xbhQqw	2
1309	School Readiness Activity | Namastey Ji Namastey | Fun Activity | Outdoor Activity | Play Activity	https://www.youtube.com/watch?v=nv7aYqHvsLE	3
1310	physical activities #taskamamakids	https://www.youtube.com/watch?v=ZzMuG43xVcQ	2
1311	#youtubeshorts #viral #short#physical Activity Messaging	https://www.youtube.com/watch?v=XLnog4Yz4kc	2
1312	Ball Passing Game | Physical Activities | Kids Entertainment	https://www.youtube.com/watch?v=f_OY_fG2PdE	2
1313	Taekwondo kids outside training # physical Activity #workout # fitnesslevel #Abdul907	https://www.youtube.com/watch?v=YwLV1dSt0BQ	3
1314	physical Activities	https://www.youtube.com/watch?v=hTupqvVKql8	2
1315	physical activity # play group	https://www.youtube.com/watch?v=bRVHkQpPodo	2
1316	Simple And Fun Activities For Children and Toddlers Kids Video	https://www.youtube.com/watch?v=uubfyxkuaRU	1
1317	Physical Activity (ntt project video)	https://www.youtube.com/watch?v=C6yyAttHIdM	2
1318	physical #activity	https://www.youtube.com/watch?v=7rUztzwldps	2
1319	Learning by physical activity in fes...	https://www.youtube.com/watch?v=GBctMc-dCc4	2
1320	#jumping ##physical activities# viral #cuteness #viraltoday #learning #outdoor #jubinnautiyal	https://www.youtube.com/watch?v=1pyIlZaCIB8	2
1321	physical activity #toeworkout	https://www.youtube.com/watch?v=GH-3ns26gXY	2
1322	Fun in the park | physical activity | Aaradhya Vlogs	https://www.youtube.com/watch?v=uY-evZxzNQw	3
1323	Three daily inseparable habits- Meditation, Journaling and Physical activities	https://www.youtube.com/watch?v=gNh74ecLScs	2
1324	All physical activity by Trempoline available @kawoosasons #kawoosasons	https://www.youtube.com/watch?v=5RxpkrOi-Q0	2
1325	Sports Day at School	https://www.youtube.com/watch?v=H5yW_-C5KS8	2
1326	Super Cool Paper Craft Activities for Kids | DIY Paper Crafts for Kids You'll Want to Make Too	https://www.youtube.com/watch?v=ZWFs7cl9cgs	3
1327	Easy Creative Crafts and Fun Activities | Stunning Colorful Craft Ideas That'll Inspire You	https://www.youtube.com/watch?v=Q-o3ZL15d8s	3
1328	Nurse - Kid's Dream Job - Can You Imagine That?	https://www.youtube.com/watch?v=IuFcKEwNSqs	1
1329	EDIBLE PAINTS FOR KIDS 🎨🍭😜 || #SHORTS	https://www.youtube.com/watch?v=eTuKMyi1bS4	2
1330	Creativity with Dough || Children’s Activity Network	https://www.youtube.com/watch?v=0rIVND1pp8E	3
1331	Super Easy Craft Activities for you | DIY Creative Kids Crafts that ANYONE Can Make	https://www.youtube.com/watch?v=fwpJGwCnwtM	3
1332	The Ball Pit Show for learning colors! Children and Toddlers educational video	https://www.youtube.com/watch?v=upk7zoQwv0U	1
1333	10 Easy Painting Ideas for Kids | Amazing Painting Hacks using Everyday Objects	https://www.youtube.com/watch?v=KjcaCmIhcgI	3
1334	It builds physical strength, body growth and enhances physical activities, andalso improves stamina	https://www.youtube.com/watch?v=QdWC16QYWk0	2
1335	4 March 2023 |Cute Babies Playing with Dancing Cactus (Hilarious)Cute Baby Funny Videos	https://www.youtube.com/watch?v=t_bxJMom2NA	3
1336	16 CREATIVE DRAWING HACKS FOR KIDS	https://www.youtube.com/watch?v=xSsdnC896pU	3
1337	Annual Sports Day 2018-19 for Pre-Primary Children, Chitrakoota School, Bangalore	https://www.youtube.com/watch?v=MDwY1kCicBw	3
1338	Diana play with Dad - Fun storybook for kids	https://www.youtube.com/watch?v=B3kF3rjHWwE	3
1339	KIDS ACTIVITIES AT HOME | Four Fun Craft Activities for Kids	https://www.youtube.com/watch?v=GP1akoXd5Yg	3
1340	गुत्थम-गुत्था | बच्चों का मजेदार खेल | interesting alertness activity | Fun game	https://www.youtube.com/watch?v=NfShQtBM4SQ	3
1341	Learn Colors & Fruits Names for Children with Little Baby Fun Play Cutting Fruits Toy Train 3D Kids	https://www.youtube.com/watch?v=ucHRFkDjUgg	1
1342	Keep Your Child's Smile Shining Bright with Florida KidCare	https://www.youtube.com/watch?v=Fh2OersoSbU	2
1343	Diana and Roma - Fun Family Entertainment for children	https://www.youtube.com/watch?v=Fp0UKPDhA3s	3
1344	Fruits Activity for Nursery class (Everestcambridgeschool)	https://www.youtube.com/watch?v=rP4mE--dMss	3
1345	Amazing Paper Snake - Moving paper toys	https://www.youtube.com/watch?v=ws6BR741ios	3
1346	Common Gadgets | Common Gadgets In The House | KooBoo | English Kids Learning	https://www.youtube.com/watch?v=HYSOU0Ws6BI	3
1347	Non- Exercise Activity	https://www.youtube.com/watch?v=vhyWjiZ46PY	2
1348	Little Tikes Light 'n Go 3-in-1 Sports Zone | :30	https://www.youtube.com/watch?v=CAR4TwTauqs	1
1349	दिमाग लगाओ जीत पाओ Memory game	https://www.youtube.com/watch?v=3fuH56K83Mk	3
1350	10 Fun INDOOR GAME FOR KIDS../10 Awesome fun Indoor Game /keep kids busy at home	https://www.youtube.com/watch?v=mE5CzM5gJfw	3
1351	How to teach Good Manners to kids|| बच्चो को Good Manners सिखाने का आसन तरीका।😀#goodmanners	https://www.youtube.com/watch?v=R_VXiAv60-c	3
1352	Navrai Majhi | Dance Cover | English vinglish	https://www.youtube.com/watch?v=Dux6EXVi68U	3
1353	School of Roars: Nurse Meepa S1 E13 | WikoKiko Kids TV	https://www.youtube.com/watch?v=Lvxri6wWc6g	3
1354	महीनों के नाम याद कराए आसानी से कविता गतिविधि द्वारा। महीनों की कविता। Months Names Activity	https://www.youtube.com/watch?v=arJRCi93qIk	3
1355	BALLOON GAME | Funny Learning Game Moral Story for Kids | Aayu and Pihu Show	https://www.youtube.com/watch?v=AUXn1sR0fF8	3
1356	School Readiness Activity | बताओ नाम शुरू करो काम गतिविधि | Fun Activity | खेल गतिविधि |	https://www.youtube.com/watch?v=hsOLMW-OBz4	3
1357	KIDS KATA - Victory Day Karate Championship 2018	https://www.youtube.com/watch?v=FkST_Kid1NE	3
1358	The City’s Mobile Adventure Playground - Learning more about unstructured play	https://www.youtube.com/watch?v=CQxP6wVyCrE	1
1359	Fun day out /physical activities /adventure for kids	https://www.youtube.com/watch?v=2RlMGDVEY4Y	2
1360	Daily Physical Activity for Children at home (Fit The Stomach With Daily Exercise)	https://www.youtube.com/watch?v=nvj5Kcyx4uM	2
1361	Encourage your children in physical activities 🌺#shorts#tom and Jerry	https://www.youtube.com/watch?v=MO7kRAIMelA	2
1362	Creative physical activities for children at home..	https://www.youtube.com/watch?v=WRbtoNNxAPg	2
1363	Physical activities for children	https://www.youtube.com/watch?v=L8a9O8XZfMY	2
1364	kids physical activity	https://www.youtube.com/watch?v=7YOl2nNpu9s	2
1365	go down deh #kids physical activity #kids growth short #ytvideo	https://www.youtube.com/watch?v=AuN32jBpLfw	2
1366	Physical activities for kids/ #exercise #explore #physicalactivities #shorts #youtubeshorts	https://www.youtube.com/watch?v=2fedNbZUC6o	2
1367	|Physical activity for kids|exercise for kids|daily activity for kids|kids workout|	https://www.youtube.com/watch?v=H4ABk1WNo20	2
1368	Boost your child's Mind with physical activities - kids fun activities #shorts	https://www.youtube.com/watch?v=Li2I1X-3Hug	2
1369	jump physical activity kids top activities #playtimewithrishaan #youtuber #trending #shorts #abcd	https://www.youtube.com/watch?v=97GWgMwIIvM	2
1370	Kids Physical Activity in the Park	https://www.youtube.com/watch?v=82fYE-ZBrPU	2
1371	kids physical activity Evergreen Play School	https://www.youtube.com/watch?v=BAcqlj8JbEc	2
1372	Physical activity for babies and children: why and how much #viralvideo #fitnesslifestyle #short	https://www.youtube.com/watch?v=zjb7ZykCnuw	2
1373	Physical Activity For Kids To Get Stronger #2	https://www.youtube.com/watch?v=heSjM1xHEd8	2
1374	physical activities for small kids.. #physicaleducation #childactivities #childhealth #neuromuscular	https://www.youtube.com/watch?v=d6LJruhlwzg	2
1375	Physical activity for young children	https://www.youtube.com/watch?v=ofb2wWHOFiE	2
1376	physical activities🏃fitness growth of children exercise link in description #growth #health	https://www.youtube.com/watch?v=8pf6XNKQ50o	2
1377	Child play in Park||Physical activities#shorts#	https://www.youtube.com/watch?v=n9x7ULsQctI	2
1378	EXERCISE FOR KIDS ✌️✌️ 💥 #exercise #short #shortvideo #sports	https://www.youtube.com/watch?v=TLT-X4sdFbo	2
1379	physical activity for primary kids	https://www.youtube.com/watch?v=blEOPaqO_fE	2
1380	Physical Activity at school	https://www.youtube.com/watch?v=YqePiydBhQo	3
1381	#physical #activity #kidsvideos #brainpower #buildingmotivation #	https://www.youtube.com/watch?v=PV-cxo5kzYo	2
1382	physical activity #happiness #army #kids #park	https://www.youtube.com/watch?v=TUm9PLJLBsQ	2
1383	#latest Physical activity for kids || Nandu playing in Park || #playtime #physical #outdoor #games	https://www.youtube.com/watch?v=S2f_ww8FGIY	2
1384	physical activity for ur kid #fun #game #nursery #3+ #schooling #fun #gyan #amazing	https://www.youtube.com/watch?v=VDKBQrxDOoo	2
1385	Physical activity sliding	https://www.youtube.com/watch?v=jQ6J9LlznRE	2
1386	Physical Activity @ Playschool🤸‍♀️ #playschool #playschoolactivity #playschooleducation #children	https://www.youtube.com/watch?v=buHpBM-p52Q	2
1387	Physical activity of Jumping conducted at Little Feet 👣 Playschool	https://www.youtube.com/watch?v=TCEFrkn6HFs	2
1388	Maira 's daily exercise drill 💪|Simple exercise drill for kids| Kids physical activity	https://www.youtube.com/watch?v=1tymZizarnk	2
1389	Kids Physical Activity 😍😍😍😍	https://www.youtube.com/watch?v=tR-jqJJFtYg	2
1390	# No bag day activity / Interesting physical activity / Kids funny activity #happiness #Cute kids	https://www.youtube.com/watch?v=f8fchiuITeg	2
1391	Physical Activity For Kids To Get Stronger #3	https://www.youtube.com/watch?v=eiK0efftwRA	2
1392	#physical #activity for Kid#flexibility#speed #kids #reflexes #concentration #physical Education	https://www.youtube.com/watch?v=720Q3kOsY50	2
1393	🧿Happy Sunday with Kartik Physical activity is important for kids .	https://www.youtube.com/watch?v=D-ilKm3ix_o	2
1394	cute kids physical activity #kids #kidsvideo #kidsactivities ##kidsvideos #shorts	https://www.youtube.com/watch?v=kNhz4Xb15GY	2
1395	Physical Activity 2 #children #youtubechannel #study #sports #childrean	https://www.youtube.com/watch?v=DjxZwWgCS24	2
1396	Physical Activities#kidsvideos	https://www.youtube.com/watch?v=MT7eTEjj-vw	2
1397	infants nd children need daily physical activity#10montholdbaby #babyplaying#babyactivities #shorts	https://www.youtube.com/watch?v=lEfAlR0W5X8	2
1398	Sunday physical activity of children (1)	https://www.youtube.com/watch?v=hvJII4_H2BY	2
1399	youtubeshorts# #shortsvideo #kids physical activity #youtubeshorts	https://www.youtube.com/watch?v=NjCtCU5lL3c	2
1400	Physical activity which John Lawrence	https://www.youtube.com/watch?v=v1XXdXqIZ5s	3
1401	#class 1 #physical activities	https://www.youtube.com/watch?v=pO-15EXgfII	2
1402	Physical Activity	https://www.youtube.com/watch?v=7FxUhRwvaHc	2
1403	physical activity for kids	https://www.youtube.com/watch?v=UiULIH5javk	2
1404	physical activity kids games and entertainment and enjoying play ground😀Yash and dev	https://www.youtube.com/watch?v=wWIGNZB3GuM	2
1405	Unique handmade paper wall hanging craft ideas 😳 | #shorts #viral #origamiart #paperwallhanging	https://www.youtube.com/watch?v=MHsRLnDEJzs	2
1406	Bhago2,Play time, Evening time , Physical activity of 31 months kids😍	https://www.youtube.com/watch?v=VohDPiylW30	2
1407	fun time with kids. faizan doing physical activity at super Madina restaurant,,,😍💝❤️👏	https://www.youtube.com/watch?v=E61ssYxy8ow	2
1408	physical activity park ambala cantt #physical #shortvideo #activityforkids #activity #baby #viral	https://www.youtube.com/watch?v=g4ySHABu09U	2
1409	physical activity for pre primary 👩‍💻👨‍💻	https://www.youtube.com/watch?v=ONXMFGocBU8	3
1410	kids physical activity and turn taking activity #kidsgames #viral #shortvideo	https://www.youtube.com/watch?v=bqEk3bEOzkA	2
1411	Vestibular Exercises घर पर कैसे करें❓❓ For Autism Kids | Practical Training Video#autism	https://www.youtube.com/watch?v=VcR0LV1KAbQ	3
1412	Kids enjoying the physical activities in park that keeps them fit and active |#shorts	https://www.youtube.com/watch?v=b1WtWStmxeg	2
1413	Let's have some fun, physical activities with cartoon, enjoy your Baby with some small steps	https://www.youtube.com/watch?v=yTkyeeBo8zE	2
1414	Kids Preschool Activities | Little Babies Fun Play Assembling Toy Fan 3D Toy Set Children Education	https://www.youtube.com/watch?v=-Bye7MbQr4A	3
1415	Promote Healthy Habits in Children | #healthtips #2	https://www.youtube.com/watch?v=x3A5ZQyGvI0	2
1416	【英語トーク】英語をカラダで理解した瞬間	https://www.youtube.com/watch?v=lIqMCIxrwAo	3
1417	PHYSICAL EDUCATION ACTIVITY	https://www.youtube.com/watch?v=hpKzyMZ7SGg	3
1418	MVPA among children during recess	https://www.youtube.com/watch?v=YEj7rUAgM7s	3
1419	physical activity at funkids Preschool	https://www.youtube.com/watch?v=iTpVqele4DM	3
1420	Science experiment " Guessing physical "	https://www.youtube.com/watch?v=R0__OolJuHw	3
1421	day out with children 🎉	https://www.youtube.com/watch?v=8I_lF43ufmo	3
1422	Are Math Problem Sums a Challenge for Your Child? 🤔	https://www.youtube.com/watch?v=kviOxzyNilI	0
1423	STRUCTURED DATA, UNSTRUCTURED DATA & SEMI-STRUCTURED DATA | BIG DATA TYPES	https://www.youtube.com/watch?v=Gg4A3m8-uW8	3
1424	The Empowering Children App Walkthrough	https://www.youtube.com/watch?v=ghoGu5-A-d4	3
1425	Mindful Minis: Children's Journey to Combat Anxiety Through Meditation	https://www.youtube.com/watch?v=97Nn3-Ee8II	0
1426	Full body coordination activity	https://www.youtube.com/watch?v=uVS4qaGj4Lk	3
1427	What is the difference between raising and training children?	https://www.youtube.com/watch?v=vzS36_0dTPQ	2
1428	What is the most effective response to a child's misbehavior	https://www.youtube.com/watch?v=6n2BDx_CJ4c	2
1429	To See Or Not To See: The Challenge of Screens & Kids	https://www.youtube.com/watch?v=ulsVwG-IYew	2
1430	Supporting Children's Mental Health in the Early Childhood Setting	https://www.youtube.com/watch?v=Wbv7a_tT4Mw	3
1431	A simple and convenient indoor exercise rhythm pedal to improve lower limb strength and body coordi	https://www.youtube.com/watch?v=mw5MSfB8cOU	0
1432	Children's fitness	https://www.youtube.com/watch?v=KXa2GnQOJ1Y	3
1433	Montessori Activity l Applied ExerciseCare of the person's activity: Buttoning l Nursery Students.	https://www.youtube.com/watch?v=Z_t3RmmNi2A	3
1434	Dece-4 Day 1 activity 1 action jump rope in the growth physical development. Rajinder 6675	https://www.youtube.com/watch?v=VlrWQXXnkxk	3
1435	BOMBARDED COURSE - Recover Kids From Screen Overuse	https://www.youtube.com/watch?v=5UMIpiF7WxQ	3
1436	Active kids are healthy kids ... get them moving, keep it fun	https://www.youtube.com/watch?v=G7kUtTreTqU	0
1437	Importance of Water and Sunlight For Plant | Science Experiment | Kids	https://www.youtube.com/watch?v=M8O4hfAhqec	2
1438	Body boosting activity in the class...	https://www.youtube.com/watch?v=MK_eGi63iMg	3
1439	Sense Organs Activity	https://www.youtube.com/watch?v=8Tp6ppLKhHY	2
1440	A Prayer for Children's Goodness and Happiness	https://www.youtube.com/watch?v=Kaq9Hude73s	2
1441	Autism Kid Karate Kicks Fast.	https://www.youtube.com/watch?v=lFws6oKpe-g	0
1442	Rowing machine workout	https://www.youtube.com/watch?v=6rcYYvU87pc	0
1443	He is Running	https://www.youtube.com/watch?v=alxwtYeNByg	2
1444	Acoustic levitation	https://www.youtube.com/watch?v=G6-4UXjL9x0	2
1445	A,B,C,D ..... learning alphabet	https://www.youtube.com/watch?v=Qg0L74CZlQE	3
1446	Liquid Solution Activity of Kids	https://www.youtube.com/watch?v=ejVRQO8ePHc	2
1447	bath timee	https://www.youtube.com/watch?v=lrKg4j7qaqg	2
1448	Kids Yoga | Activity Class | Dance | Fun & Play | Teacher Student Duo | Breathe The Yoga Life	https://www.youtube.com/watch?v=Y8dl7GSf8sM	3
1449	24 November 2023	https://www.youtube.com/watch?v=zoSZvUzPcLc	3
1450	Beautiful Morning Exercise in cold weather to keep warmer #kidsvideo #cartoon #learning #schoollife	https://www.youtube.com/watch?v=cuMwbRXzvB0	0
1451	30 Minute Workout for Kids and Teens - CHKD Sports Performance Academy	https://www.youtube.com/watch?v=WpIFlh5whcs	0
1452	Exercises that improve your child's coordination	https://www.youtube.com/watch?v=hbqKH6fDxd4	0
1453	Strength and agility exercises for kids	https://www.youtube.com/watch?v=tgqT24sA9wQ	0
1454	Healthy Kids - Exercise	https://www.youtube.com/watch?v=St5P904qFNk	0
1455	8 SUPER FUN BALANCE AND COORDINATION EXERCISES FOR KIDS	https://www.youtube.com/watch?v=0cddsEaYMqg	0
1456	GOOD MORNING HOME EXERCISES FOR KIDS	https://www.youtube.com/watch?v=-GjKHIzAtb0	0
1457	"GET FAST" KIDS WORKOUT (Kids Exercises To Build Speed & Endurance)	https://www.youtube.com/watch?v=v8CRs_JK_HA	6
1458	FULL BODY FITNESS EXERCISE FOR KIDS – 30 MIN WORKOUT CHALLENGE	https://www.youtube.com/watch?v=_EldigduNbs	0
1459	15-MIN FULL BODY KIDS WORKOUT (NO REPEAT)	https://www.youtube.com/watch?v=sM9tpg1CDOU	0
1460	Full Body Kids Workout: Daily Physical Activity For Children At Home	https://www.youtube.com/watch?v=uy5pnX4xAuw	0
1461	10 Fun Daily Exercise For Kids To Do At Home	https://www.youtube.com/watch?v=h3Xrtm0IVnY	0
1462	Morning Kids Workout: Wake Up Exercises	https://www.youtube.com/watch?v=skSbg1IGup8	0
1463	⭐⭐⭐ SUPER MARIO Epic Videogame Workout 3 | Kids Exercise	https://www.youtube.com/watch?v=7_R1dhwY9RE	3
1464	"GET STRONG" KIDS WORKOUT (Kids Exercises To Build Muscle & Increase Strength)	https://www.youtube.com/watch?v=TnlBKjWBEZM	6
1465	GOOD MORNING HOME EXERCISES FOR KIDS	https://www.youtube.com/watch?v=b7V5pvzTXFg	0
1466	COMPREHENSIVE EXERCISE FOR KIDS: 14-DAY WORKOUT CHALLENGE	https://www.youtube.com/watch?v=U5bR8L0VdNg	0
1467	GET STRONG! ARMS + LEGS + SHOULDER KIDS EXERCISE	https://www.youtube.com/watch?v=KIxb-y3CaFk	6
1468	Kids Workout Dance - Despicable Me and Minion Dance Workout!	https://www.youtube.com/watch?v=QphRMalB_LM	0
1469	Burn Fat: Kids Exercises At Home - Fun Workout	https://www.youtube.com/watch?v=dQ_PK7Z-vv4	0
1470	Kids Workout: 30 Day Challenge Weight Loss	https://www.youtube.com/watch?v=FaC-DVQy2Aw	0
1471	MORNING KIDS EXERCISE - NO REPETITIONS	https://www.youtube.com/watch?v=aoy4vwWaKuo	0
1472	20 Min Physical Activities For Kids To Get Stronger	https://www.youtube.com/watch?v=o8uTdn_zkok	0
1473	Kids Daily Workout - Fun Exercises At Home	https://www.youtube.com/watch?v=fgxR1PiEiDk	0
1474	Exercise For Kids to Grow Taller At Home | Kids Exercise	https://www.youtube.com/watch?v=xnZ6OmFFKZM	6
1475	ARMS + LEGS + CORE KIDS EXERCISE: GET STRONG!	https://www.youtube.com/watch?v=Fb5XE2UEndk	0
1476	10 MIN MORNING EXERCISE FOR KIDS - ENERGY BOOST WORKOUT	https://www.youtube.com/watch?v=Wj9SvxCpA4o	0
1477	Daily Kids Exercise To Burn Calories	https://www.youtube.com/watch?v=1cLMw3YEHuM	0
1478	13 MINUTES OF FULL BODY EXERCISES FOR KIDS AT HOME	https://www.youtube.com/watch?v=gmENlcgeFoo	0
1479	STRONG ARMS CHALLENGE - KIDS DAILY EXERCISES	https://www.youtube.com/watch?v=4-8T0V1Ezww	0
1480	Kids Beginner Exercise For Good Health	https://www.youtube.com/watch?v=L_A_HjHZxfI	0
1481	FLAT TUMMY + STRONG ARMS: ARM & CORE EXERCISES FOR KIDS (15 MINUTES)	https://www.youtube.com/watch?v=TQyaUtFTAc8	6
1482	15-MIN FITNESS FOR KIDS – HEIGHT INCREASE EXERCISE	https://www.youtube.com/watch?v=f7cq7RZpjvM	0
1483	Kids Workout At Home: Belly and Legs Exercises	https://www.youtube.com/watch?v=zMv2oo_CnhY	0
1484	Brain Break For Kids | Elemental | Fitness Run	https://www.youtube.com/watch?v=18tCOgRG7MI	3
1485	30-MIN FULL BODY WORKOUT FOR KIDS: EXERCISE AT HOME	https://www.youtube.com/watch?v=gvTOY7-7S-Q	0
1486	10 SUPER FUN CORE EXERCISES FOR KIDS – BALANCE & STRENGTH	https://www.youtube.com/watch?v=X2DmWmGGlnE	0
1487	Baby Shark Workout | 10 MIN Exercise with Baby Shark | Pinkfong Songs for Children	https://www.youtube.com/watch?v=eNuZN3GSm8U	0
1488	5 Minute Move | Kids Workout 1 | The Body Coach TV	https://www.youtube.com/watch?v=d3LPrhI0v-w	6
1489	GET STRONG ARMS (Kids Strength Exercises for STRONG ARMS AND UPPER BODY)	https://www.youtube.com/watch?v=mvLpYFH_RA8	6
1490	Zumba Kids (easy dance) - I like to move it	https://www.youtube.com/watch?v=ymigWt5TOV8	1
1491	Morning Kids Workout: Wake Up Exercises	https://www.youtube.com/watch?v=skSbg1IGup8	0
1492	SUPER FUN ABS EXERCISES FOR KIDS	https://www.youtube.com/watch?v=R-ZmdHoEjxA	6
1493	15-MIN FULL BODY EXERCISE FOR KIDS – NO REPEATS	https://www.youtube.com/watch?v=hEThcd4NusA	0
1494	BELLY & LEGS WORKOUT: AT-HOME KIDS EXERCISE	https://www.youtube.com/watch?v=0EiNQg4tCVo	0
1495	Kids Yoga with Sheila Palmquist	https://www.youtube.com/watch?v=oWLSLpcF0iY	1
1496	12 Easy Exercises For Kids At Home	https://www.youtube.com/watch?v=FB5-7tIiX-I	6
1497	Kids Daily Exercise - Day 1	https://www.youtube.com/watch?v=T8jI4RnHHf0	0
1498	8 Minute SPIN THE WHEEL Kids Workout | The Body Coach TV	https://www.youtube.com/watch?v=Qjcw2Vov_5k	6
1499	15 MIN FULL BODY KIDS WORKOUT - STRETCH & STRENGTH	https://www.youtube.com/watch?v=6Km1_w5VuT8	0
1500	8 Year Old Leads TABATA Workout For Kids 💥	https://www.youtube.com/watch?v=2--WiAB_DEs	6
1501	7 Day Kids Exercise Challenge: Get Stronger, Burn Calories	https://www.youtube.com/watch?v=ZQJLAX00P4k	0
1502	Exercises that improve your child's coordination	https://www.youtube.com/watch?v=hbqKH6fDxd4	0
1503	10-MIN STRETCHING EXERCISE FOR KIDS: STRESS RELIEF & RELAXATION	https://www.youtube.com/watch?v=v6rD5JUnwX8	0
1504	Strength and agility exercises for kids	https://www.youtube.com/watch?v=tgqT24sA9wQ	0
1505	Kids HIIT Exercises 2	https://www.youtube.com/watch?v=lc1Ag9m7XQo	0
1506	GOOD MORNING KIDS EXERCISE - NO JUMPING LIGHT WORKOUT	https://www.youtube.com/watch?v=KhXB-YwAgwQ	0
1507	Full Body Kids Workout: Daily Physical Activity For Children At Home	https://www.youtube.com/watch?v=uy5pnX4xAuw	0
1508	BELLY + LEGS + ARMS: KIDS WORKOUT AT HOME	https://www.youtube.com/watch?v=SCgwvUHT9r0	0
1509	30 MIN FULL BODY FITNESS WORKOUT FOR KIDS: HOME EXERCISE	https://www.youtube.com/watch?v=_1UNU1Jo9Rk	6
1510	Baby Shark Workout | 10 MIN Exercise with Baby Shark | Baby Shark Official	https://www.youtube.com/watch?v=fpkjbgPrpxg	0
1511	Healthy Kids - Exercise	https://www.youtube.com/watch?v=St5P904qFNk	0
1512	15 SUPER FUN CORE EXERCISES FOR KIDS: STRENGTH & BALANCE	https://www.youtube.com/watch?v=M_lo6VU1tSk	0
1513	Would You Rather? Workout! (Snacks Edition 2) - At Home Family Fun Fitness Activity - Brain Break	https://www.youtube.com/watch?v=KFLUvvWrR-8	3
1514	8 Best Standing Exercises Belly Fat Workout To Lose Weight Fast At Home	https://www.youtube.com/watch?v=NhMs4nuu6Rc	3
1515	Stretches for the Inflexible! Beginner Flexibility Routine	https://www.youtube.com/watch?v=jeNwE4VXqgs	0
1516	30 Minute Workout for Kids and Teens - CHKD Sports Performance Academy	https://www.youtube.com/watch?v=WpIFlh5whcs	0
1517	Kids Home Exercises: Workout To Stay Active At Home	https://www.youtube.com/watch?v=L-8wW40jTzc	0
1518	EVERYDAY STRETCHING ROUTINE TO GROW TALLER: KIDS EXERCISE	https://www.youtube.com/watch?v=C1CGMn8lqVc	0
1519	Half An Hour Weight Loss - 30 Min Home Workout To Burn Fat	https://www.youtube.com/watch?v=CIxNJbit9BA	1
1520	9 Year Old Leads Tabata Workout For Kids 💥	https://www.youtube.com/watch?v=Z0qtgIEoIc8	0
1521	FULL BODY KIDS WORKOUT - STRETCH & STRENGTH	https://www.youtube.com/watch?v=c7v0T91bhhg	0
1522	Kids Daily Exercise: Legs + Belly + Arms	https://www.youtube.com/watch?v=9anvE9BJHoo	0
1523	15-MIN LEGS + ARMS KIDS WORKOUT AT HOME	https://www.youtube.com/watch?v=gmdOehcloQo	6
1524	DAILY FULL BODY KIDS WORKOUT (NO REPEATS)	https://www.youtube.com/watch?v=oEn4WZr7VwE	0
1525	SATURDAY’S KIDS EXERCISE CHALLENGE: BURN FAT AND CALORIES	https://www.youtube.com/watch?v=3oyuD1OpXr0	6
1526	Teaching your baby to sit up from side lying.	https://www.youtube.com/watch?v=FaBorWhMTuM	0
1527	30-MINUTE FULL-BODY EXERCISE FOR KIDS: Get Ready To Burn Calories!	https://www.youtube.com/watch?v=33J3IBepGpU	6
1528	Get Abs Fast! Abs Workout Challenge	https://www.youtube.com/watch?v=xF4_1h-WUq8	6
1529	Zumba KIDS - Better when I'm dancing - Meghan Trainor	https://www.youtube.com/watch?v=rQwyMCzuMF8	0
1530	25-MINUTE CHALLENGING FULL-BODY EXERCISE FOR KIDS	https://www.youtube.com/watch?v=_m8EmUa-qTg	0
1531	Simple Brain Activation Exercise to do at home || Brain Boosting Activites	https://www.youtube.com/watch?v=vRhbXgG7T_U	0
1532	Brain Gym Exercises || Brain Gym Exercises for kids at home || Stress Buster Exercises	https://www.youtube.com/watch?v=ojl_A59vRfE	0
1533	Welcome to My Gym | Exercise Song for Kids | Time 4 Kids TV	https://www.youtube.com/watch?v=ju8W_SX_wy4	0
1534	How to make your child crawl |excercises to make your child crawl |excercise to prepare for crawling	https://www.youtube.com/watch?v=5xn5frOm214	0
1535	Encanto Dance Workout | We Don't Talk About Bruno, Surface Pressure & More	https://www.youtube.com/watch?v=d6iKiQUYvmk	0
1536	27 MIN STANDING ABS WORKOUT FOR KIDS - HOME EXERCISE	https://www.youtube.com/watch?v=_Sy9k791_mc	6
1537	10 MINUTE AEROBIC WORKOUT FOR KIDS (NO REPEATS)	https://www.youtube.com/watch?v=o-dK82qp-PM	6
1538	Lose Weight Fast with Easy Exercises #shorts #loseweightfast #easyyoga	https://www.youtube.com/watch?v=yg2KCIhYPPc	0
1539	Yoga For Kids| Yoga for beginners | Kids Yoga | Yoga Poses |	https://www.youtube.com/watch?v=vLYcU_EC5vs	4
1540	12 MINUTE FULL BODY WORKOUT FOR KIDS | NO REPEATS	https://www.youtube.com/watch?v=JzlgiwUR_SE	6
1541	Top Exercises Lose Weight at Home #tiktokchallenge #youtubeshorts #exercises	https://www.youtube.com/watch?v=rs-KxRITRnI	0
1542	10 Simple Exercises To Lose Weight At Home	https://www.youtube.com/watch?v=YjmQVMLhNT4	1
1543	Welcome to My Gym 3 | Exercise Song For Kids | Indoor Workout For Children | Time 4 Kids TV	https://www.youtube.com/watch?v=e_QrQwR0kw4	0
1544	5 Exercises that will help you gain muscle mass at home! 💪 #shorts	https://www.youtube.com/watch?v=pT1v8Qw5iEI	0
1545	How to Lose Belly Fat	https://www.youtube.com/watch?v=vI8xTnIdtrg	2
1546	12 MIN KIDS EXERCISE TO GROW TALLER (ALL STANDING)	https://www.youtube.com/watch?v=hlfHgv0tqMI	0
1547	Left & Right Brain Activation Exercise || Increase focus & Concentration of your child at home	https://www.youtube.com/watch?v=ByZ_sN69JQs	0
1548	Kids Exercise: Burn Fat and Get Slim	https://www.youtube.com/watch?v=bIthHcAxehg	0
1549	11 CORE EXERCISES FOR KIDS: STRENGTH & COORDINATION	https://www.youtube.com/watch?v=z51gOKM2tPc	0
1550	Exercises For Fat Loss! 🔥	https://www.youtube.com/watch?v=yb1GHOADDGg	0
1551	How to lose weight without diet or exercise #shorts	https://www.youtube.com/watch?v=Yd3aTNaunfo	0
1552	6 weight loss exercises to lose belly fat at home without equipment #exercise #tiktokchallenge	https://www.youtube.com/watch?v=QdK0oiUJ-5o	0
1553	Blaze Preparing For 22 season Kids A Beast	https://www.youtube.com/watch?v=q4StwDigaZo	0
1554	Get Abs In Your Room 💥	https://www.youtube.com/watch?v=tvex1hPam20	0
1555	"Brand New Day!" ☀️☁️ Good Morning Wake Up Dance | Danny Go! Songs for Kids	https://www.youtube.com/watch?v=elk5PpYyF-M	3
1556	6 Simple Exercises to Lose Weight At Home | No Equipment Needed	https://www.youtube.com/watch?v=sWUgK8FrEHg	2
1557	Wiggle Like a Worm | Best Dance Song For Kids | Kid Exercise Song | Miss Jessica's World	https://www.youtube.com/watch?v=OdJE5itVZfw	0
1558	THIS AB WORKOUT IS WILD. 🤯😱 #shorts	https://www.youtube.com/watch?v=2IGxhqbYT1k	0
1559	Easy Yoga Poses for Kids | Happy international yoga day | Basic yoga poses	https://www.youtube.com/watch?v=jO-jIFgGJ4k	6
1560	Build Muscle At Home! 🏡	https://www.youtube.com/watch?v=lFC2c-MKKzA	2
1561	3 soccer ball mastery skills to practice ⚽️ Football Training for kids #footballskills	https://www.youtube.com/watch?v=ZVHxFAxjdIM	0
1562	6-pack or usable abs? #stayflexy	https://www.youtube.com/watch?v=HsAryeUm7uM	0
1563	Want a COMPLETE Set of Abs? TRY THIS! #shorts	https://www.youtube.com/watch?v=TkCoHrR6Y7Q	0
1564	10-36 year olds could jump higher with this plyometric workout routine 🐰	https://www.youtube.com/watch?v=KVrlKGbJ8i4	0
1565	BELLY AND BACK - 6 Fun Core Exercises For Kids	https://www.youtube.com/watch?v=cKruB8Ho-NM	2
1566	Welcome to My Gym 2 | Exercise Song for Kids | Indoor Workout for Children | Time 4 Kids TV	https://www.youtube.com/watch?v=IyIoRUdvBYQ	6
1567	5 FUN AND ENGAGING CORE EXERCISES FOR KIDS	https://www.youtube.com/watch?v=5Fdw87pLU1c	0
1568	Beginner Workout Routine for Students	https://www.youtube.com/watch?v=Tl3ue_d4Y6g	0
1569	KIDS WORKOUT to "SAVAGE LOVE" by MINI POP KIDS	https://www.youtube.com/watch?v=BfYOsKeIqNc	0
1570	The Kid LAROI, Justin Bieber - Stay FULL BODY WORKOUT	https://www.youtube.com/watch?v=UTEDXfB5W34	3
1571	3 Brain Activation Exercises for Beginners	https://www.youtube.com/watch?v=eW3MxHMuty0	2
1572	burn 500 calories and sweat it out	https://www.youtube.com/watch?v=-dOngL-hwB4	2
1573	I heard it hurts more than having a baby weight loss exercise fitness	https://www.youtube.com/watch?v=hOWTy66w1-Q	2
1574	Want to gain muscle as a teen? (WATCH THIS)	https://www.youtube.com/watch?v=ft6NQE6lmn4	0
1575	5 Exercises You NEED To Build Muscle	https://www.youtube.com/watch?v=DeH1RyLhMjo	2
1576	5 DAYS OF FUN AND DYNAMIC EXERCISE FOR KIDS	https://www.youtube.com/watch?v=twb2gTk7zus	6
1577	30-MINUTE STANDING FLAT TUMMY EXERCISE FOR KIDS	https://www.youtube.com/watch?v=P_NhgMk3p3c	6
1578	Tabata Kids 5	https://www.youtube.com/watch?v=NNgV1r_WND4	3
1579	10-MIN FULL BODY KIDS WORKOUT – DAILY FITNESS	https://www.youtube.com/watch?v=WoVTuvJNZZU	6
1580	A word horse starts with stretching_a week's quick start_positive energy fitness	https://www.youtube.com/watch?v=hXO7UL-O33M	0
1581	Build Shoulder Strength At Home! 🏠	https://www.youtube.com/watch?v=m2DcvfLavXs	2
1582	5 effective exercise for belly fat! #shivangidesai #shorts #fitbharat #fat	https://www.youtube.com/watch?v=9roENegMWNg	2
1583	Full Back Strengthening in Seconds #Shorts	https://www.youtube.com/watch?v=q2rzN19IomU	2
1584	MASTER THE MINUTE CHALLENGE - FULL BODY WORKOUT FOR KIDS	https://www.youtube.com/watch?v=OYvPlKhjoMc	6
1585	#Yoga for beginners || by 2years old baby. #yogaposes #pranayama #asana #maanvikasharan	https://www.youtube.com/watch?v=gt0ShRdinDk	3
1586	SIX PACK 🔥 best exercise for six pack workout #army #sixpack सिक्स पैक कैसें बनाए ॥	https://www.youtube.com/watch?v=-QafTRHDOb8	0
1587	The only way she’ll workout #shorts	https://www.youtube.com/watch?v=zKEaWN2P-v8	2
1588	One Exercise to Relieve and PREVENT Sciatica #Shorts	https://www.youtube.com/watch?v=DQzg3zolfqM	2
1589	Full Body Dumbbell Workout! #shorts	https://www.youtube.com/watch?v=a3-8zoRbePc	2
1590	"Rockabye" - Zumba® Kids Choreography	https://www.youtube.com/watch?v=dkH1nZkkNbY	0
1591	Kids Workout At Home/ THE INCREDIBLES (age 3-10)	https://www.youtube.com/watch?v=-ppbypp1alE	0
1592	STOP THIS to Lose Belly Fat! #Shorts	https://www.youtube.com/watch?v=0zVv15qMVME	0
1593	The Exercise That STUNTS GROWTH 🤯😨 (not weightlifting..)	https://www.youtube.com/watch?v=0H6MYIqrStY	0
1594	Left - Right | Learn & Dance Exercise	https://www.youtube.com/watch?v=Uz8MJytuTt8	0
1595	Not a Diet, a Lifestyle! My younger self needs to watch this 🤫	https://www.youtube.com/watch?v=IRAAaDPqqYA	0
1596	Dynamite - Chair One Fitness Exclusive Choreo	https://www.youtube.com/watch?v=_b911Zezn2I	3
1597	20mins workout for school and college students !	https://www.youtube.com/watch?v=8YyIzv3Ibp4	0
1598	3 Tricks To LOSE WEIGHT FAST #shorts	https://www.youtube.com/watch?v=60Zv7z8lkXw	0
1599	TEENAGER WORKOUT PLAN #Shorts	https://www.youtube.com/watch?v=Zvl5S4nc_dk	0
1600	STRAY KIDS QUICK & OBLITERATING DANCE HIIT WORKOUT (스트레이 키즈)	https://www.youtube.com/watch?v=IMnug5WlA-E	2
1601	⭐ HEAD, SHOULDERS, KNEES & TOES ⭐ // Ofenbach ft Quarterhead // 💚 ZUMBA KIDS CHOREOGRAPHY 💚	https://www.youtube.com/watch?v=5J9j6Yu4Kqk	3
1602	[Dance Workout] Boom, Boom, Boom, Boom!! - Vengaboys | Zumba Fitness | The Diva Thailand	https://www.youtube.com/watch?v=9WLZHTHWwiI	0
1603	You never really know how strong you are, until being strong is the only option you have left..	https://www.youtube.com/watch?v=9BqJ_P4kjA0	0
1604	STRETCHES THAT HELP YOU GROW TALLER	https://www.youtube.com/watch?v=xOl9nRCOfi8	2
1605	Is Lifting Weights Safe For Kids? (STUNTED GROWTH!?)	https://www.youtube.com/watch?v=87D8wYXGFJw	0
1606	GROW YOUR ARMS WITHOUT ANY EQUIPMENT!	https://www.youtube.com/watch?v=9KfFJn-1R2w	0
1607	Cardio Drumming: Baby Shark Coach J. Hayes & C. Hayes	https://www.youtube.com/watch?v=B1fdm8nS0dU	3
1608	Will Your Workout Get You Shredded? 🤔	https://www.youtube.com/watch?v=MLE4MvG_gf0	2
1609	Ring Ring (feat. Rich The Kid) - Jax Jones & Mabel | Caleb Marshall | Dance Workout	https://www.youtube.com/watch?v=vIN5HsUosKU	1
1610	Welcome to My Gym 4 | Exercise Song for Kids | Indoor Workout for Children | Time 4 Kids TV	https://www.youtube.com/watch?v=YG5QraJ2URY	0
1611	10 MIN KIDS EXERCISE FOR BELLY & LEGS - NO REPEATS	https://www.youtube.com/watch?v=SWuHoJX7PV8	0
1612	This is How Mac McClung Trained as A Kid to Get BOUNCE	https://www.youtube.com/watch?v=I5zow81RDE8	0
1613	Full Body Workout Without Equipment	https://www.youtube.com/watch?v=YjLni7LsycM	2
1614	Get Your Veins POPPING With Only 2 Exercises 🤯💥	https://www.youtube.com/watch?v=1L1WKJdH2iE	0
1615	18.2 mph at eight years old 😳	https://www.youtube.com/watch?v=FcTUwhppz8A	2
1616	Never forget how far you have come ❤️🤸‍♀️ 🎥 : mini_gymnast_skylar (IG) #Gymnastics #Sia	https://www.youtube.com/watch?v=NCvEPE2DOPA	0
1617	I think her dad regrets getting her aerial silks...😬	https://www.youtube.com/watch?v=pwSPAxA4ZZg	0
1618	30-DAY KIDS FITNESS CHALLENGE – FULL BODY EXERCISE	https://www.youtube.com/watch?v=Wn5RbiAqXwQ	6
1619	WORST ABS Workout Mistake (AVOID AT ALL COST)	https://www.youtube.com/watch?v=ZBi2AbGKgDg	2
1620	full week of workouts on my main 💅 #shorts #pregnancy #pregnant #fitness #viral #pregnancytips	https://www.youtube.com/watch?v=WhWX5Ki4Uag	2
1621	Instant One Sided Neck Pain Relief #Shorts	https://www.youtube.com/watch?v=EWjivnPFWtc	0
1622	Try This 1 Movement to Fix Anterior Pelvic Tilt #shorts	https://www.youtube.com/watch?v=pdKyaLe5R5A	0
1623	Top 4 Gymnast WRIST STRENGTH Exercises	https://www.youtube.com/watch?v=ZD6cVlyPSvg	0
1624	What Disney Princesses would wear to the gym 👑	https://www.youtube.com/watch?v=EJuRti53M74	2
1625	ARMS & CORE EXERCISES FOR KIDS: IMPROVE POSTURE & FLEXIBILITY	https://www.youtube.com/watch?v=MUfDzCtf3K4	0
1626	How To Get Abs Without Equipment!	https://www.youtube.com/watch?v=MpuBHK9gJl0	2
1627	5 Best Exercises for Back Pain | #youtubeshorts #backpain | Shivangi Desai	https://www.youtube.com/watch?v=Cnfj5udQ45s	0
1628	Stretch Your Full Back in Seconds #Shorts	https://www.youtube.com/watch?v=lnz_69dfg_8	2
1629	How to Lose Weight without dieting #shortsvideo	https://www.youtube.com/watch?v=9Gih6149fr8	0
1630	BIP - "El Ventilador" Zumba Kids Choreography	https://www.youtube.com/watch?v=-1PuS_MkOZU	0
1631	Cardio Drumming: Shake it Off Coach J. Hayes & C. Hayes	https://www.youtube.com/watch?v=_WOgHJkFkWY	3
1632	The Best Type of Ab Workout	https://www.youtube.com/watch?v=rZ0LE-1Fh5g	2
1633	Beginner Exercises to Relieve Constipation in 5 Minutes	https://www.youtube.com/watch?v=rlyotLMMmq0	2
1634	Best Exercise For Knock Knees!	https://www.youtube.com/watch?v=i3y1pLfiJCY	0
1635	This lower back stretch is EVERYTHING 🙌	https://www.youtube.com/watch?v=7T4OfWLPkpM	2
1636	WANNA WORK THESE? DUMBBELL EDITION	https://www.youtube.com/watch?v=ZryLwpv1T80	2
1637	Home legs workout (no equipment)	https://www.youtube.com/watch?v=AqiS1Qe_drQ	2
1638	Cassey Ho - You think Pilates is just for girls?? (official music video #shorts)	https://www.youtube.com/watch?v=DP_QdDOGJxc	2
1639	CAN YOU FIT? #shorts	https://www.youtube.com/watch?v=sB1y1y7kt_4	0
1640	💚 ZUMBA KIDS💚 💃 BAILANDO 💃 Enrique Iglesias ft Gente de Zona 💃	https://www.youtube.com/watch?v=psVHE2GJUJA	0
1641	Kids Yoga - Yoga For Beginners ||| 5 Minute Kids Yoga Class || SumanTV Mom	https://www.youtube.com/watch?v=IzWPvdeOwi8	3
1642	Who trains better: Mom or daughter ? @Belitskay 🤪👉❤️ #flexibilitychallenge	https://www.youtube.com/watch?v=3gPxzcAND-w	0
1643	Shooting training 💥💥💥	https://www.youtube.com/watch?v=85tC1mzHv8A	0
1644	No equipment ❌ workout to increase Vertical Jump	https://www.youtube.com/watch?v=W5jb6qQ8yI0	2
1645	How to actually learn how to handstand! Pt.2	https://www.youtube.com/watch?v=-12Q-Kiai5w	0
1646	MOANA DANCE WORKOUT! || NO Jumping || Cardio/Dance Workout to Moana songs!	https://www.youtube.com/watch?v=FT3Va90mSAU	3
1647	WORST Things To Do After A Workout (Part 2)	https://www.youtube.com/watch?v=2W7RIiPLTjI	2
1648	Unlock Your Full Back in Seconds	https://www.youtube.com/watch?v=rWFRxEr6eQ8	0
1649	14 KIDS EXERCISE TO LOSE BELLY FAT AT HOME	https://www.youtube.com/watch?v=8SRY_sqh8lI	0
1650	abs workout for girls	https://www.youtube.com/watch?v=7GOcwGRk59A	2
1651	Training In The Park | Arat’s Daily Practice | Football Skills	https://www.youtube.com/watch?v=7FRGLTS9GMk	0
1652	You CAN do a push-up 👏 Try this! #shorts #fitness #pushups #workout #blogilates #fitgirl #tutorial	https://www.youtube.com/watch?v=FCBHxaDSqh0	0
1653	What Is the Strongest MUSCLE in Your Body? 💪 | Science for Kids | @OperationOuch	https://www.youtube.com/watch?v=UJaAi6rW000	3
1654	15-MIN FULL BODY FAT BURN: STANDING EXERCISES FOR KIDS	https://www.youtube.com/watch?v=6B5Ztp9j-kY	6
1655	DANCE MONKEY || KIDS BATCH || EASY STEPS || DANCE FITNESS	https://www.youtube.com/watch?v=D6ZxnwU2JIM	0
1656	The Best Ab Exercise?!	https://www.youtube.com/watch?v=3H6Zs2rahq8	2
1657	Calisthenics for Beginners (2023)	https://www.youtube.com/watch?v=3dLDPhdLDdk	2
1658	Is Blaze The Highest Jumping Kid 😱🐇	https://www.youtube.com/watch?v=9gtoq7TdZWw	0
1659	Shakira 'Waka Waka' Kids Dance Warm Up Routine || Dance 2 Enhance Academy	https://www.youtube.com/watch?v=nj9NA3flLoI	0
1660	This Young Gymnast Makes SO Much Progress in One Year 👏🏽🥹🔥 #shorts	https://www.youtube.com/watch?v=DqzXVnIhEQw	0
1661	Humbling A Body Builder…	https://www.youtube.com/watch?v=E6ip8g8Ha9M	0
1662	Full Body Resistance Band Workout for Beginners	https://www.youtube.com/watch?v=nZ3xpfcltdw	0
1663	Ab toh exercise karni pdege💪🏼😅 #hcpk #saasbahu	https://www.youtube.com/watch?v=t6pmg_MT30A	0
1664	Abs Workout Tips	https://www.youtube.com/watch?v=SWAlaLboXoA	2
1665	How to Get Rid of a Double Chin #Shorts	https://www.youtube.com/watch?v=UBEUtzAzicU	2
1666	RE-UPLOAD DISNEY HITS BEGINNERS INDOOR WALKING WORKOUT! || PART 1|| 100% good mood guaranteed!	https://www.youtube.com/watch?v=qeJVKV-oLAk	3
1667	Zumba® 30-Minute Beginners Latin Dance Mini-Workout	https://www.youtube.com/watch?v=mZeFvX3ALKY	0
1668	Noel Deyzel explains why pre-workout could be helpful | Ryse Supplements	https://www.youtube.com/watch?v=AAmeyx-BoSs	2
1669	He’s still in the gym after losing HUNDREDS of pounds. 💯💪 #shorts	https://www.youtube.com/watch?v=a0pAdjt3EwE	0
1670	Dear The Rock… #shorts	https://www.youtube.com/watch?v=0s_vLJ_k_dM	2
1671	🎄 "ALL I WANT FOR CHRISTMAS IS YOU" 🎄 ZUMBA KIDS CHOREOGRAPHY 🎄	https://www.youtube.com/watch?v=9rZQ9H7Nx0k	0
1672	Can't Do a Resting Squat? Ankle Mobility Might Not Be Your Problem	https://www.youtube.com/watch?v=AtX_x7U9yNQ	0
1673	The Reason Your Biceps Aren't Growing	https://www.youtube.com/watch?v=NMOemAMxFEQ	2
1674	WANT TO LOSE BODY FAT?	https://www.youtube.com/watch?v=20aN2Vy2vKs	0
1675	Make Your Own Workout Routine! 🫵🏾	https://www.youtube.com/watch?v=QDhMbbx0a2Y	0
1676	HOW TO DO THE VEIN TRICK	https://www.youtube.com/watch?v=Io1WYnDRovo	0
1677	How To Grow Taller As A Teenager	https://www.youtube.com/watch?v=w7ZLv6s12v8	0
1678	Instantly Fix Lower Back Pain #Shorts	https://www.youtube.com/watch?v=F8YCDipWGAU	0
1679	3 Common Beginner Fitness Mistakes	https://www.youtube.com/watch?v=XbAXhiNq0jQ	0
1680	20 Min Interval Treadmill Workout	https://www.youtube.com/watch?v=bEY-ister9w	2
1681	QUICK KIDS EXERCISE TO GROW TALLER (NO JUMP NEEDED)	https://www.youtube.com/watch?v=fPOA7FBnut0	6
1682	🚀 4 Exercises To Jump Higher	https://www.youtube.com/watch?v=89rm_O9GAHc	2
1683	15 MIN TAYLOR SWIFT DANCE PARTY WORKOUT - Full Body Dance Cardio	https://www.youtube.com/watch?v=Jxyl2RYe1gs	0
1684	I Trained With The US ARMY For 100 Hours!	https://www.youtube.com/watch?v=8gVmnM91atM	0
1685	MY ENTIRE LIFE IN 1 MINUTE! || Tristyn Lee #shorts	https://www.youtube.com/watch?v=J6Yvy7UnpS0	0
1686	Kids Dance Run The World (Girls) Beyonce OmurAbay Zumba Fitness	https://www.youtube.com/watch?v=ZNqkmvMUtjU	0
1687	Want middle splits? Do THIS ⬆️ #splits #yoga	https://www.youtube.com/watch?v=A6GKZCbvkrc	0
1688	How To Jump Higher Off Two Feet	https://www.youtube.com/watch?v=c49lchWfoAg	2
1689	Newborn Tummy Time Exercise.	https://www.youtube.com/watch?v=jyQY_WGZSnE	2
1690	How to do a Cartwheel without fear #shorts	https://www.youtube.com/watch?v=oW7SThKkfTs	0
1691	My Fitness Journey | From 10 to 19 years old	https://www.youtube.com/watch?v=6eFCQ6Ctg-c	0
1692	This dunk workout is for short kings 👑 ONLY! Don’t watch if you’re tall	https://www.youtube.com/watch?v=VQCZBadw0nI	0
1693	Most OVERRATED Pre-Workout Ever?	https://www.youtube.com/watch?v=JLc7EwsOQNs	2
1694	How to build muscles at home ( no equipment)	https://www.youtube.com/watch?v=zg5yC5UkI1Y	2
1695	😵‍💫❌ Top 3 Exercises for Biceps Growth ?	https://www.youtube.com/watch?v=KK_sczomDmo	0
1696	30-DAY KIDS EXERCISE TO GROW TALLER (NO JUMP NEEDED)	https://www.youtube.com/watch?v=UEzyj4d3GD8	6
1697	5 Minute Fun Dance Exercise | Quick Fit Fun Home Workout	https://www.youtube.com/watch?v=uKEPTDLgSWs	0
1698	How to bias your LATS in different back exercises	https://www.youtube.com/watch?v=RmTsW3miyo0	2
1699	Scoliosis Exercises	https://www.youtube.com/watch?v=7ImPPmB44fA	0
1700	How to do a Cartwheel for Beginners	https://www.youtube.com/watch?v=sed-Jy15TIc	2
1701	15 MIN WORKOUT FOR KIDS – FULL BODY HOME EXERCISE	https://www.youtube.com/watch?v=VbBx3bONqIA	6
1702	Stair workout to increase vertical jump 📈🚀	https://www.youtube.com/watch?v=3tJTR8o7mdU	2
1703	Becoming the WORLD’S MOST FLEXIBLE #shorts	https://www.youtube.com/watch?v=7TbCJLUAff0	0
1704	Zumba Kids | HandClap by Fitz & the Tantrums |	https://www.youtube.com/watch?v=1YWmp6sbJIw	0
1705	Middle Split Easy Tutorial🔥 #stretching #gymnast #flexibility #funny #homeworkout #tips #yoga	https://www.youtube.com/watch?v=zrFh-7Jvdl4	0
1706	Secret to feeling YOUNG #stayflexy #fitness #shorts	https://www.youtube.com/watch?v=OBhPizXdpxQ	2
1707	These basketball videos are so inspirational 👏	https://www.youtube.com/watch?v=qEx_PBn1P7M	0
1708	I CAN’T BELIEVE HE SAID THIS 😭 #shorts	https://www.youtube.com/watch?v=mCWEpwQ1XB4	2
1709	Almost 10 years later 🥲	https://www.youtube.com/watch?v=5UgmP4DEqcU	2
1710	GAME OF ADD-ON #shorts	https://www.youtube.com/watch?v=GM6nvsQpy7o	2
1711	Get BIGGER Legs Without Weights ❌	https://www.youtube.com/watch?v=vob9MY1UkuY	2
1712	My joy is her pain	https://www.youtube.com/watch?v=hRKa-eJ491Q	2
1713	HOW DO YOU LOSE BELLY FAT?	https://www.youtube.com/watch?v=8d5XmbzgiC8	0
1714	JACK PAYNE vs ANNA MCNULTY Game Of Copycat #shorts	https://www.youtube.com/watch?v=ygaYXfHwvw0	2
1715	Fifth Harmony - Worth It | The Fitness Marshall | Dance Workout	https://www.youtube.com/watch?v=BOkBrurM9G4	1
1716	4-Minute Fat Burning Workout | Tabata for Beginners	https://www.youtube.com/watch?v=aUYRVSNz_VY	0
1717	Does stretching make you taller?	https://www.youtube.com/watch?v=rKpdbTsPY_I	0
1718	High Schooler deadlifts RECORD 600 Ibs. LEFT IT ALL OUT THERE. 🤯😱 #shorts	https://www.youtube.com/watch?v=eLLDB6oRniM	0
1719	The horrors of being an only child	https://www.youtube.com/watch?v=Q4J6WWZtfNo	2
1720	Back workout at home (no gym equipment)	https://www.youtube.com/watch?v=6M5G0Tn1GsY	0
1721	How To Get CRAZY FOREARMS VEINS	https://www.youtube.com/watch?v=l223Dl1HaTg	2
1722	Kids Activities- Spider-Man Dribble through the cones #kidsvideo #sports #exercise #kids #kid	https://www.youtube.com/watch?v=1hpWHsBmwiU	3
1723	Why All Young Men Need Steroids #shorts	https://www.youtube.com/watch?v=fjjj6hOy-qQ	0
1724	Cupid - FIFTY FIFTY | KPOP Diet Dance Workout | 댄스다이어트 | Choreo by Cover & Sunny | Cardio | 홈트|	https://www.youtube.com/watch?v=9ftaeE7RY5E	0
1725	Do These Exercises For Wider Shoulders	https://www.youtube.com/watch?v=0lzM5Em1plg	2
1726	Attack vs. Defense: Kid Challenge with 5 Balls Showdown!⚽️	https://www.youtube.com/watch?v=UqwOjhn06dg	2
1727	GIRLS or BOYS? #shorts	https://www.youtube.com/watch?v=_38xDHplxCg	2
1728	GET A BIGGER CHEST WITHOUT EQUIPMENT!	https://www.youtube.com/watch?v=e0t6TokNfR8	0
1729	Surya Namaskar Simplified | The 12 Steps Of Sun Salutation	https://www.youtube.com/watch?v=IPuN-b71HgQ	0
1730	How to Start Calisthenics | Beginners Guide	https://www.youtube.com/watch?v=CHFGOmbMo0k	0
1731	Hack For Skinny Guys To Gain Weight Fast	https://www.youtube.com/watch?v=6GxWlr1HkuE	2
1732	Justin Bieber - Sorry | The Fitness Marshall | Dance Workout	https://www.youtube.com/watch?v=sSkJZNY1D3Q	1
1733	please take me back @HaleyJordan12	https://www.youtube.com/watch?v=GgSs4EK64JA	2
1734	How To Run Faster By Improving Your GCT	https://www.youtube.com/watch?v=EgumTjxZ0JM	0
1735	4 BEST EXERCISES to start LEARN PLANCHE	https://www.youtube.com/watch?v=xC0Kxt-Y4Ek	2
1736	Six Pack Home Workout #sixpack #homeworkout #fitness	https://www.youtube.com/watch?v=xBnr76dCBws	0
1737	Why Everyone HATES Planet Fitness... #shorts	https://www.youtube.com/watch?v=yRj24gkks-g	2
1738	Best Stretches to get a Flexible Back!	https://www.youtube.com/watch?v=UCEC4mydSZ8	2
1739	Running Routine for Beginners	https://www.youtube.com/watch?v=dLk9f5tqYj4	0
1740	10 min BODYWEIGHT AB WORKOUT that you can do anywhere	https://www.youtube.com/watch?v=OvRTrDa88Zo	2
1741	At Home Bodyweight AB WORKOUT! (No Equipment Needed)	https://www.youtube.com/watch?v=Cii54H_Xv1M	2
1742	WANT TO GROW YOUR CHEST AT HOME?	https://www.youtube.com/watch?v=dMaxGwLS3EE	0
1743	Three Tips to Get Lean Without Dieting	https://www.youtube.com/watch?v=j9eOz68TrIM	0
1744	First Time VS Now *9 years apart* #shorts #sheeranshorts #youtubepartner	https://www.youtube.com/watch?v=IRVFDg2z5dU	2
1745	To Brazil | @VengaboysChannel | Warm-up Routine | Akshay Jain Choreography |	https://www.youtube.com/watch?v=5X3vxcAO2W8	0
1746	Running Routine for Soccer Players	https://www.youtube.com/watch?v=J2M4Gk_yaIo	2
1747	❌🥵Chest fat Vs. Gynecomastia Cure ? @dezireclinic #gynecomastia #youtubeshorts	https://www.youtube.com/watch?v=OcwdoP6fmAU	0
1748	HOW DO I BUILD A BIGGER CHEST?	https://www.youtube.com/watch?v=4zro4VEcY4A	0
1749	Benefits of Exercise for Children #exercise #gym #shorts	https://www.youtube.com/watch?v=4jaPMugZDPE	0
1750	The HARDEST Challenge Ever…	https://www.youtube.com/watch?v=zIFuSoV2m78	2
1751	The PERFECT Workout Routine for Teens (SAVE THIS!) #shorts	https://www.youtube.com/watch?v=VRQfwyCDi-0	2
1752	4 SHOOTING DRILLS THAT WILL FIX YOUR JUMPSHOT #basketballtraining	https://www.youtube.com/watch?v=7DLuEHmM4yE	2
1753	Learning To Bounce My Chest	https://www.youtube.com/watch?v=MOacZdGRmTQ	0
1754	Is My Daughter Stronger Than Her Best Friend? #shorts	https://www.youtube.com/watch?v=MFBascQuop0	0
1755	Have you ever seen anyone this FAST?! 🏆🔥 #shorts	https://www.youtube.com/watch?v=vQwxZcyeePw	0
1756	Lose FAT and Gain MUSCLE! (Tip 36/100)	https://www.youtube.com/watch?v=q3gaPmFr8sg	0
1757	Exercise child's balance and limb coordination #familygames #games #gameshorts #childgames	https://www.youtube.com/watch?v=yB0cs2KsJig	0
1758	DANCE MONKEY | Tones & I | JingkyMoves | Popdance™ Workout	https://www.youtube.com/watch?v=N8SyE4sm-bk	0
1759	What number are you at? ✨ Anna McNulty Flexibility #shorts	https://www.youtube.com/watch?v=_N4Kh2oGgGI	2
1760	He Accidently Walked Into Frame (@nataleebarnett_)	https://www.youtube.com/watch?v=zuqQTPJaUOo	2
1761	My Warmup Routine Before a Track Workout	https://www.youtube.com/watch?v=nQ06g4iLSsg	2
1762	The Best Dad Workout! 💙 #shorts	https://www.youtube.com/watch?v=J6YZK7VyMfw	0
1763	Skinny Teens DO THIS To Gain Weight!	https://www.youtube.com/watch?v=jUYLsWYWqXQ	0
1764	(G)I-DLE Cardio Dance Workout || Queencard, Nxde, Tomboy	https://www.youtube.com/watch?v=xhgC9ZXmmJQ	3
1765	Dua Lipa - Levitating | Caleb Marshall | Dance Workout	https://www.youtube.com/watch?v=ZGrgWbMU6gQ	3
1766	How to Fix “Flat Feet”	https://www.youtube.com/watch?v=mVpM7tTrCyA	0
1767	Level 4 - 30 Minute Tempo Fat-Burning!	https://www.youtube.com/watch?v=R30JGe23A24	3
1768	Home Workout Hacks	https://www.youtube.com/watch?v=QI044FZq3jQ	2
1769	Weighted Hula Hoop Workout For Beginners Omi 'Hula Hoop' || Dance 2 Enhance Fitness	https://www.youtube.com/watch?v=4vhstLRAAxg	0
1770	I LIKE TO MOVE IT | CARDIO DANCE FITNESS	https://www.youtube.com/watch?v=da8F6QbMFVI	3
1771	HOW TO CRACK YOUR BACK at HOME - (Three Ways to Crack Your Own Back)	https://www.youtube.com/watch?v=l1eNUXMiLZo	0
1772	Planet fitness SUCKS	https://www.youtube.com/watch?v=weGieIL_rO8	2
1773	ENCANTO BEGINNERS DANCE WORKOUT || A FUN 9min Cardio/Dance Workout to the Disney movie ENCANTO!	https://www.youtube.com/watch?v=Tdr-Zv8sGs8	3
1774	This is what it’s like being a fitness instructor with ADHD	https://www.youtube.com/watch?v=G9ZtQ9k-iuA	0
1775	How to run faster without running	https://www.youtube.com/watch?v=69DaVTtSdv8	0
1776	How to Grow Your Biceps Peak (DO THIS‼️)	https://www.youtube.com/watch?v=6UsMy33empw	0
1777	You Can GROW Taller With This Exercise!	https://www.youtube.com/watch?v=yYI5uRlTAR8	2
1778	Humpty Dumpty #Shorts	https://www.youtube.com/watch?v=bM8VRx8Et64	2
1779	5 Best Exercises to Learn the Human Flag!	https://www.youtube.com/watch?v=cYvxb6QW08Q	2
1780	Height बढ़ाने के लिए 10 से 16 साल के लड़के करो ये| How to Increase Height | Hanging Exercise #shorts	https://www.youtube.com/watch?v=nxL_02SW84w	0
1781	Middle split tutorial 👍 #tips #stretching #homeworkout #flexibility #flexible #gymnastics #splits	https://www.youtube.com/watch?v=AgdhtonM5d0	2
1782	EASY WAY TO JUMP HIGHER	https://www.youtube.com/watch?v=2BEFFksGgIg	2
1783	Why gymnasts have big biceps	https://www.youtube.com/watch?v=UJrCb9ueikw	2
1784	12 MIN KPOP DANCE WORKOUT - BTS, BLACKPINK, MAMAMOO (방탄소년단, 블랙핑크, 마마무)	https://www.youtube.com/watch?v=6Q7saNcGOBA	3
1785	121kg to 93kg without diet #viral_video #bellyfat #exercise #viral #armyrally #1600mtr #fatloose	https://www.youtube.com/watch?v=I9v55WjQDZc	0
1786	“Wellerman" Sea Shanty/ 220 KID x Billen Ted Remix || @NathanEvanss || Cardio Workout	https://www.youtube.com/watch?v=uFInXZaG6Us	3
1787	5 Grips To Try With Hand Gripper( VEIN GAINS )	https://www.youtube.com/watch?v=sVn5Q1DUucc	0
1788	EASY Front Split Tutorial 🔥#shorts #stretching #gymnast #homeworkout #yoga #flexibility #tips	https://www.youtube.com/watch?v=_Nok4cpo5_E	2
1789	GET BIGGER CHEST AT HOME for Beginners	https://www.youtube.com/watch?v=n8m7hp1sR5s	0
1790	The Highest Jumper Ever	https://www.youtube.com/watch?v=4eCfAve1XBA	2
1791	This 1 TINY thing can ruin your speed	https://www.youtube.com/watch?v=6gn674X8PIg	0
1792	I TESTED A VIRAL EXERCISE TO GROW TALLER? (I CRACKED MY IPHONE 15 AT THE ÈÑD) #Shorts	https://www.youtube.com/watch?v=sADDClpXnYU	2
1793	PhysEdZone: "Firework" PE Dance Fitness Warm-Up | Brain Break	https://www.youtube.com/watch?v=ebq4KBwjr60	0
1794	Struggle to lose fat? Try gaining muscle.	https://www.youtube.com/watch?v=k9wLkg4pSZw	0
1795	5 exercises to get better in wrestling! #Dopamineo 🤼‍♂️	https://www.youtube.com/watch?v=MpAe52-8jLI	2
1796	Stretching is NOT essential to health. #shorts	https://www.youtube.com/watch?v=ha3MMslfAzg	0
1797	15 MIN GROOVY DANCE WORKOUT | Follow Along/No Equipment	https://www.youtube.com/watch?v=QegSjK9Itbs	3
1798	Future Olympian Alert 🚨	https://www.youtube.com/watch?v=WFOOCLC-uvg	0
1799	How to BULK 💪🏼 Top 5 Tips	https://www.youtube.com/watch?v=To25hJhbW2Q	2
1800	“MY SONGS KNOW WHAT YOU DID IN THE DARK" by Fall Out Boys - Dance Fitness Workout Valeo Club	https://www.youtube.com/watch?v=xFWGbFy-Bss	1
1801	He Drinks Baby Formula for Protein	https://www.youtube.com/watch?v=OtqHJkwV1Xs	2
1802	Incredible Shoulder Exercise #shorts #stayflexy	https://www.youtube.com/watch?v=c5dog2sRz-4	2
1803	Fun Bootcamp Warm Up Game	https://www.youtube.com/watch?v=VQielyGFQzQ	2
1804	2 exercises Usain Bolt used to run fast	https://www.youtube.com/watch?v=rEpfk0eCAJw	2
1805	THIS KID LEARNED A BACKFLIP IN 10 MINUTES 😱 HERE’S HOW!	https://www.youtube.com/watch?v=37Th5tuQGSk	2
1806	How to Get Bigger Wrists & Forearms	https://www.youtube.com/watch?v=l_BfXc0bFc8	2
1807	✅️Lower ABS Workout🥵 #shorts	https://www.youtube.com/watch?v=ngyCWbz5ATU	0
1808	The 5 exercises to build an aesthetic physique	https://www.youtube.com/watch?v=8Dty7Zju_CU	2
1809	Why I only verse kids… #basketball	https://www.youtube.com/watch?v=KyThNhqEdYE	2
1810	Teenage Dream - Katy Perry | Caleb Marshall | Dance Workout	https://www.youtube.com/watch?v=ol8jL8F-NwA	3
1811	The Best BEGINNER LEG Strength Exercise (AT HOME)	https://www.youtube.com/watch?v=wnXYcyCmtN8	2
1812	Shape of You , ED SHEERAN	https://www.youtube.com/watch?v=mro6end5Xms	3
1813	10 Best Exercises to Start Calisthenics + Workout Plan	https://www.youtube.com/watch?v=5YsueoP3kM0	3
1814	What’s your level? 😈✨ #split #splitchallenge #flexibility	https://www.youtube.com/watch?v=5TdE9352rEw	0
1815	Tren Twins.. Arm Wrestling is S*** 😂💀	https://www.youtube.com/watch?v=VZ_pg9nN6xY	0
1816	Workout Music 2023 Fitness & Gym Motivation | New Running Music #73	https://www.youtube.com/watch?v=OyUaw2G8hMQ	0
1817	Can you survive Derrick Henry's workout #shorts	https://www.youtube.com/watch?v=e20lu6_rBHg	3
1818	REAL REASONS why you should workout‼️	https://www.youtube.com/watch?v=AeWJv8855lM	2
1819	No equipment vertical jump workout 📈🚀	https://www.youtube.com/watch?v=5lj8Xi45g6w	2
1820	Chest Home Workout 💪🏻🔥	https://www.youtube.com/watch?v=Mpoezfiy3Do	0
1821	Build Muscle Workout | Gain Muscle Fast	https://www.youtube.com/watch?v=9JZ9SMYZdTM	2
1822	How To Do MORE Push Ups!	https://www.youtube.com/watch?v=z53dBSf83O4	0
1823	Stamina 🔥⚡ Training at Home 🏠 #shorts #stamina	https://www.youtube.com/watch?v=KvlwQF4_XJE	0
1824	The man was too stunned to speak	https://www.youtube.com/watch?v=cgbkkOi2mGw	2
1825	3 Things to NEVER Do After a Workout	https://www.youtube.com/watch?v=IcBszXB3Vs8	2
1826	Thunderous by Stray Kids | Live Love Party™ | Zumba® | Dance Fitness	https://www.youtube.com/watch?v=Xhh3v8oYlc4	3
1827	❤️️ "La Gente Quiere Calle" ❤️️ ⭐ ZUMBA KIDS® CHOREOGRAPHY ⭐	https://www.youtube.com/watch?v=7ddyxFLIT1s	3
1828	I love my big bro!!🫶do you have any siblings?? #ninjakidztv #ninjafam #viral #dance #reels #explore	https://www.youtube.com/watch?v=R_nt5Ab9Z6o	2
1829	Shaolin Monks Daily Routine	https://www.youtube.com/watch?v=2roaUUlV3mU	0
1830	The universe calling me gay on livestream	https://www.youtube.com/watch?v=v3E7ugIOLbw	2
1831	HOW DO I GET A SHARPER JAWLINE WITHOUT SURGERY?	https://www.youtube.com/watch?v=Rf1EW6YyZFc	0
1832	I ARM WRESTLED 5 OF THE BIGGEST GUYS IN THE GYM!	https://www.youtube.com/watch?v=4aRPLMQslSg	2
1833	SHOULDER WORKOUT 🔥 | Dumbells Only	https://www.youtube.com/watch?v=21oObnVBGWI	2
1834	30-minute ZUMBA CLASS | Cardio Dance Workout | TaNa Zumba	https://www.youtube.com/watch?v=Ge9qsOSafBg	2
1835	🥵Gynecomastia VS Chest Fat✅ ( Feat :- dubeyji 🚩😛) #youtubeshorts #gynecomastia #chestfat	https://www.youtube.com/watch?v=L3Lw2bJyx9A	0
1836	Eating Like World‘s Most Shredded Kid	https://www.youtube.com/watch?v=h0ZgJiLhGpE	0
1837	Easy Handstand Tutorial 👍 #shorts #stretching #homeworkout #gymnast #yoga #handstand #tutorial	https://www.youtube.com/watch?v=1zXwtJtz-_k	2
1838	FOLLOW THE LEADER | Soca Boys | MOVE LIKE THIS | JingkyMoves | Dance Workout	https://www.youtube.com/watch?v=Wi5gNbZMGdo	0
1839	WHO’S THE MOST FLEXIBLE? #shorts	https://www.youtube.com/watch?v=ax0sIkIrDwE	0
1840	12 MIN Country Dance Workout [Full Body, No Equipment]	https://www.youtube.com/watch?v=EghC3Ji6fqM	3
1841	Struggling with the splits? Try these instead ✅ #shorts	https://www.youtube.com/watch?v=ap5RyBqaxcw	2
1842	Kids On The Playground	https://www.youtube.com/watch?v=LRiy6vUvSUk	2
1843	3 Best Exercises to Learn the Handstand FAST	https://www.youtube.com/watch?v=ifCaOuIzJYI	2
1844	BENCH PRESS NEAR DEATH EXPERIENCE	https://www.youtube.com/watch?v=3jg6rb1nn4c	2
1845	10 Easy Progressions to help you do a PULL-UP!	https://www.youtube.com/watch?v=ZTsuNUzq3e4	2
1846	Handstand easy-peasy 😉 #stretching #yoga #fitness #tutorial #handstand #gymnast #tips #homeworkout	https://www.youtube.com/watch?v=J0uRdfdeOdg	2
1847	Indoor Fat Burning Walking Workout 90s Theme Dance Party | Enjoy Weightloss! | growwithjo	https://www.youtube.com/watch?v=fGTP6CzMtrE	3
1848	How To Get Your First Pull Up	https://www.youtube.com/watch?v=RhNyvtK-IaA	2
1849	15 KM RUN WORKOUT 💪 Useful training for a 10km race or an half marathon! #running #runningtips #run	https://www.youtube.com/watch?v=Ph1fmsFkCkw	0
1850	Non-gymnasts, what do you think? 😂 IB: @mayagreenn #gymnastics #gymnast #gym #fail #calisthenics	https://www.youtube.com/watch?v=FdryWHUoi3g	2
1851	1 psychological TRICK to run faster	https://www.youtube.com/watch?v=4sXryeqzKr8	0
1852	UFC, MMA, Martial arts, fight, fighter, kickboxing. #fitness #ufc #kickboxing #kungfu #fighter #mma	https://www.youtube.com/watch?v=F2OEdOzce5g	0
1853	Daily Kids Workout To Lose Fat	https://www.youtube.com/watch?v=6cFQDKMTGro	2
1854	LOSE WEIGHT THE FUN WAY 》KID-FRIENDLY EXERCISES	https://www.youtube.com/watch?v=ymt637Y33YQ	0
1855	DOES STRETCHING INCREASE HEIGHT? #shorts	https://www.youtube.com/watch?v=Vlq7WNR6odo	0
1856	Can’t do a Muscle Up? Here’s Why!	https://www.youtube.com/watch?v=hNmqYyLQTIo	2
1857	Them muscles!! #scarlettgray #strong #shorts	https://www.youtube.com/watch?v=X_aVaZIoGjU	0
1858	My 9th Month Pregnancy Exercise Routine till Birth	https://www.youtube.com/watch?v=kODyOfFNeVY	0
1859	Shakira 'Waka Waka' Dance Fitness Warm Up Routine || Dance 2 Enhance Fitness	https://www.youtube.com/watch?v=I-eH0r5wYhY	3
1860	Learn How To Handstand in Only 30 Seconds	https://www.youtube.com/watch?v=DH4J8xhxRqM	2
1861	Ass retractable freely training for buttocks	https://www.youtube.com/watch?v=3qQxg1s3jgk	0
1862	Can’t do a push-up? LETS FIX IT! #homeworkout #beginners #shorts	https://www.youtube.com/watch?v=SVJGux5N-3U	0
1863	you know it’s gonna be bad when the first exercise is burpees😭	https://www.youtube.com/watch?v=abb2gfVwNXQ	2
1864	You will be beaten if you make a mistake	https://www.youtube.com/watch?v=7r9vWBKXj7I	0
1865	Cartwheel tutorial | Cartwheel jump | cartwheel flip |Muskan Rana | yoga	https://www.youtube.com/watch?v=_etDV-bvHPY	2
1866	Allison and Haley flirting￼	https://www.youtube.com/watch?v=r0fpo1QLWik	0
1867	DID LIFTING WEIGHTS STUNT MY GROWTH? Tristyn Lee #shorts	https://www.youtube.com/watch?v=6tPNsyTi59M	0
1868	UFC training, Kickboxing, Boxing workout. #fitness #ufc #kickboxing #boxing #fighter #fight #punch	https://www.youtube.com/watch?v=F11YV728UQA	0
1869	La Bamba (bongo mix) by Monkey Circus - Basic Warm up - JamieZumba - 줌바댄스	https://www.youtube.com/watch?v=Z8OYQq9jGww	3
1870	Insane Weight Loss Duo	https://www.youtube.com/watch?v=nSargZP84Jk	2
1871	NEVER Do Push-Ups Like This (3 Mistakes)	https://www.youtube.com/watch?v=y7PBQ2fYbxY	0
1872	Lizzo - About Damn Time | Caleb Marshall | Dance Workout	https://www.youtube.com/watch?v=lhgto3xo2c8	0
1873	How to get Flexible Fast | Anna McNulty New Stretch Challenge	https://www.youtube.com/watch?v=jh7R_LijYcQ	2
1874	30mins DAILY - MARATHI Dance Workout | Easy Exercise to Lose weight 3-5kgs	https://www.youtube.com/watch?v=uL7WPlA4nZs	2
1875	HOW TO GET A HARDER SHOT: Soccer/Football Drill #shorts	https://www.youtube.com/watch?v=EltBDe4yFa4	2
1876	Eat Less Move More	https://www.youtube.com/watch?v=l_Qg_HIbrhA	2
1877	This Morning Mobility Routine Is GOLD!	https://www.youtube.com/watch?v=IADo2_Wd2SU	0
1878	3 Best Stretches For Lower Back Pain #backpain #stretching #physiotherapy #abhinavmahajan	https://www.youtube.com/watch?v=m3ByBmK4vu0	0
1879	PSY - 'That That (prod. & feat. SUGA of BTS) | Caleb Marshall x Kelsey Dangerous | Dance Workout	https://www.youtube.com/watch?v=mNQdsAL4krs	3
1880	KIDS WORKOUT – BEST EXERCISES TO LOSE WEIGHT	https://www.youtube.com/watch?v=kS6zClAwIhQ	0
1881	Why You Have Small Legs 🤯 #legday #tomplatz	https://www.youtube.com/watch?v=KkGOeb3t4v8	2
1882	How to do a backflip👊	https://www.youtube.com/watch?v=uHeNp_yPng8	0
1883	GET ABS IN 1 WEEK 🔥	https://www.youtube.com/watch?v=2O3Aah-UFW4	2
1884	Living Ronaldo’s INSANE routine (Can you?)	https://www.youtube.com/watch?v=GuxoGIpWe_Y	0
1885	How Many Times Can I Curl This Dumbbell?	https://www.youtube.com/watch?v=PbTppHYQhJE	0
1886	Build Your Chest At Home! 🏠	https://www.youtube.com/watch?v=2FvB2gDSIcg	2
1887	Basketball Drills For 10 Year Olds	https://www.youtube.com/watch?v=nYODqiOHU8w	0
1888	MIC Drop - BTS | Caleb Marshall x Matt Steffanina | Dance Workout	https://www.youtube.com/watch?v=SIf1TxppxN4	1
1889	Mas Macarena | Zumba® | Live Love Party	https://www.youtube.com/watch?v=-2zKc1c0r0I	1
1890	Kids exercise	https://www.youtube.com/watch?v=trAaWinsXuc	0
1891	Top 2 Exercises for Stiff Knee to achieve Knee Bending/Flexion for 100% Results | Urdu|Hindi	https://www.youtube.com/watch?v=OLu9XhEDZVc	0
1892	DISNEY DANCE WORKOUT (PART 1)	https://www.youtube.com/watch?v=-BvagMy85bI	3
1893	non-stop 20 minutes Workout /Best Song collection 😍 / Suresh fitness	https://www.youtube.com/watch?v=5kIdiukDgK8	0
1894	Better When I'm Dancing by Meghan Trainor | Zumba® | Live Love Party	https://www.youtube.com/watch?v=94mkftwxT7Y	1
1895	D1 Male Gymnasts Try a Manna! 💪🏼 #gymnast #calisthenics #olympics #fail #gym #fitness #strength	https://www.youtube.com/watch?v=274S3RQ36V4	2
1896	Best 12 year old goalkeeper you’ll ever see 😱 #Shorts	https://www.youtube.com/watch?v=eOlHfBybGHw	0
1897	Jennifer Lopez - On The Floor ft. Pitbull | Dance Fitness / Dance Workout By Golfy | เต้นออกกำลังกาย	https://www.youtube.com/watch?v=QIpUES_LK7E	3
1898	SKINNY BOY DOES THE IMPOSSIBLE AT THE GYM #Shorts	https://www.youtube.com/watch?v=_r6dQjIDaOI	0
1899	Me realizing I’m sick in the middle of the live stream	https://www.youtube.com/watch?v=jYMLhgAxZzo	2
1900	HOW TO LOSE CHEST FAT	https://www.youtube.com/watch?v=GmZwP05CKck	0
1901	WHO’S THE MOST FLEXIBLE? #shorts	https://www.youtube.com/watch?v=ggEC1qcU4IU	2
1902	Do This To Get Rid Of Chubby Cheeks	https://www.youtube.com/watch?v=_rWBltmNz1g	2
1903	What 3 Months Of Calisthenic Gains Really Looks Like 👀	https://www.youtube.com/watch?v=TZOgLRK5ehI	2
1904	Easy Dance Exercise for Seniors, Athletes and Kids - All in ONE!	https://www.youtube.com/watch?v=A53EMb-foq4	1
1905	How to Throw 2 Perfect Punches in Boxing #shorts	https://www.youtube.com/watch?v=GgqGpm4gVSg	2
1906	Dance Above the Rainbow | Dance Workout (Irish Dance for St. Patrick's Day)	https://www.youtube.com/watch?v=GiAACSu0UNE	3
1907	Dad protects his kids ❤️🫶🥰	https://www.youtube.com/watch?v=C61Hfz7_eLs	0
1908	Feeling Tired? Try These 3 Exercises	https://www.youtube.com/watch?v=bc9wL9h1Fsc	2
1909	HOME WORKOUT // 25 MIN. DANCE WORKOUT // TANJU	https://www.youtube.com/watch?v=PcuL6L8xqRE	3
1910	DANCING QUEEN (ABBA)	https://www.youtube.com/watch?v=Bla98LPpJT8	0
1911	THREE SHOOTING DRILLS to help you make tougher shots!!!!	https://www.youtube.com/watch?v=H6lBSQ1xWUg	0
1912	5 Simple Ways to Grow Taller 📈	https://www.youtube.com/watch?v=63eXzCD1w84	2
1913	Hula Hoop by O.M.I. | Zumba® | Dance Fitness | Live Love Party	https://www.youtube.com/watch?v=81FdlvW_ddk	1
1914	How to Backflip in ONLY 3 Steps!	https://www.youtube.com/watch?v=jA3WpoDOp6A	0
1915	36 inches. 😱 My most wide yoga mat design yet. #fitness #entrepreneur #yoga #pilates	https://www.youtube.com/watch?v=tWWARFg_c-s	2
1916	How to Get A SHARP JAWLINE #shorts	https://www.youtube.com/watch?v=IBH1zTNpZOM	0
1917	Shivers - Ed Sheeran | Caleb Marshall | Dance Workout	https://www.youtube.com/watch?v=P4wShpb-qSc	3
1918	While blindfolded 😳 (via therea10ne/Instagram) #shorts	https://www.youtube.com/watch?v=Uc3fR9AyeTs	2
1919	Awesome Indoor Cycling Set Up ASMR	https://www.youtube.com/watch?v=ojRt9WHYRps	2
1920	First Heavy Deadlift After Back Injury	https://www.youtube.com/watch?v=sYjL3avxayY	2
1921	How to do Pull Ups WITHOUT a Pull Up Bar!	https://www.youtube.com/watch?v=_OwqdL8QG0c	2
1922	6 PACK in 1 month Transformation #sixpack #fatloss #weightloss #homeworkout #fitness #abs	https://www.youtube.com/watch?v=8erEYET6oYw	0
1923	10 MINUTE DANCE WORKOUT | Full Body - No Equipment | (Cardio Workout at Home)	https://www.youtube.com/watch?v=bqVBMv_nqJ4	3
1924	Biker With MASSIVE Quads	https://www.youtube.com/watch?v=iAqj8LuHn-g	2
1925	Saxobeat - Alexandra Stan - Combat Fitness Dance Video - Choreography	https://www.youtube.com/watch?v=_a3uwlqUDJ0	1
1926	This is Halloween (Dance Remix) | HALLOWEEN Zumba/Dance Workout | {Fun & Easy Choreography}	https://www.youtube.com/watch?v=I3-R-07CNHQ	3
1927	Tones And I - Dance Monkey AB WORKOUT ROUTINE	https://www.youtube.com/watch?v=F4ewRlyAJBo	3
1928	NBA 3 point line vs regular 3 point line…🤣	https://www.youtube.com/watch?v=YS5bsVjI1AE	2
1929	Young Boxer’s INSANE HAND SPEED 💥🥊	https://www.youtube.com/watch?v=OtZHfXidGHc	2
1930	⚠️SPEED RUNNING⚠️ Run faster with this exercise Running stamina 🔥 #army #sports	https://www.youtube.com/watch?v=oRz9z-Klqbo	0
1931	At home plyometric workout to get crazy athletic 🔥📈	https://www.youtube.com/watch?v=EougAZJffQQ	2
1932	How To Get Better Grip. No Equipment. #shorts	https://www.youtube.com/watch?v=COV9LT5BafQ	3
1933	How to get Bigger Biceps WITHOUT EQUIPMENT!	https://www.youtube.com/watch?v=SNVw8dZaKaU	2
1934	How Strong Is Your 1 Inch Punch?	https://www.youtube.com/watch?v=_nlPdbSeIc0	2
1935	Best exercise for diction	https://www.youtube.com/watch?v=SqEDDx_6_kA	2
1936	How To ACTUALLY Get “Ripped” 🔥	https://www.youtube.com/watch?v=DKPz4yPqI7g	2
1937	You CAN do muscle ups, my friend!	https://www.youtube.com/watch?v=469LWJddIio	3
1938	TOP 10 EXERCISES FOR KIDS || How to train for strength and muscle without weights!	https://www.youtube.com/watch?v=19AmxrNpr0Q	3
1939	Man Shows off Amazing Dance Skills to Motivate Kids || ViralHog	https://www.youtube.com/watch?v=Uswujkfzb00	2
1940	Shooting the Basketball / Kids Activities / Exercise for Kids #kidsvideo #kidslearning #kids #sport	https://www.youtube.com/watch?v=tp-OZerYHVI	3
1941	Lady Gaga - Just Dance | Caleb Marshall | Dance Workout	https://www.youtube.com/watch?v=HRUEJdWNgTY	3
1942	12 MINUTES OF PHYSICAL ACTIVITY AT HOME - EXERCISE WITH LITTLE SPORTS	https://www.youtube.com/watch?v=ylT7AcnDgBI	0
1943	I 🤢 in the middle of the livestream *embarrassed*	https://www.youtube.com/watch?v=oh2mUiC4EUg	2
1944	Taylor Swift - MIDNIGHTS DANCE PARTY (10 min, full body workout)	https://www.youtube.com/watch?v=ZWHz91l5bos	3
1945	Begging my fiancé for water during our livestream	https://www.youtube.com/watch?v=EFzJ7M2qRPI	0
1946	How To Train Your Monster Vol. 5 #Shorts	https://www.youtube.com/watch?v=rDKaEMhK1vU	2
1947	Work It - Missy Elliott | Caleb Marshall | Dance Workout	https://www.youtube.com/watch?v=BKG2kIrp6hk	3
1948	3 ways to increase height naturally👌🏻💯	https://www.youtube.com/watch?v=sw87XWcWF9I	0
1949	Best Arm Wrestling Workout 💪🏻🔥 #fitness #armwrestling #shorts	https://www.youtube.com/watch?v=Nu44EmxHzFs	2
1950	Unholy - @samsmith & Kim Petras | @CalebMarshall | Dance Workout	https://www.youtube.com/watch?v=fajSXytYi48	3
1951	What Boxer Are You?	https://www.youtube.com/watch?v=DUxY_eXmfH4	0
1952	Front flip tutorial🦵*try this on trampoline or soft surface first to prevent injury*	https://www.youtube.com/watch?v=tpEEyBtUmU0	2
1953	RONNIE COLEMAN REGRETS LIFTING HEAVY? | CALVEZILLA	https://www.youtube.com/watch?v=HaGzwTVdAsA	2
1954	Lady Gaga, Ariana Grande - Rain On Me | Caleb Marshall | Dance Workout	https://www.youtube.com/watch?v=o1x8crRKxQ4	3
1955	🥵❌Increase “YOUR HEIGHT” with these “STRETCHING” !! 😎#increaseheight #youtubeshorts	https://www.youtube.com/watch?v=8bfhwR6tnKQ	2
1956	Titi Me Preguntó | Bad Bunny | Choreo by Zumba Suzy | Zumba Fitness	https://www.youtube.com/watch?v=K8IblC5zPI0	3
1957	ZUMBA | CALM DOWN | REMA | Nádia Pires	https://www.youtube.com/watch?v=B2RH1hpMAJ4	0
1958	Bad Habits - Ed Sheeran | Caleb Marshall | Dance Workout	https://www.youtube.com/watch?v=dGr-jaoFZtQ	3
1959	Beginner Taekwondo Kicks you should learn 🥋	https://www.youtube.com/watch?v=xdGf4h4_-GE	2
1960	Skinny To Muscular Body Transformation (At Home)	https://www.youtube.com/watch?v=4Tg6mSR5yEE	2
1961	On the Floor - Jennifer Lopez | Easy dance | Zumba | dance with Ann | Ann Piraya	https://www.youtube.com/watch?v=SbGmPBAm_Pc	3
1962	Running 18MPH at different sizes 😳 | #Shorts	https://www.youtube.com/watch?v=gR2_gdT_SHo	0
1963	Five Kids Best Stories of Proper Behavior and Fun family trips	https://www.youtube.com/watch?v=v9Cetk3Ebno	2
1964	Aerobic Dance Exercise	https://www.youtube.com/watch?v=KMpB-fgDVZo	3
1965	10:35 - @TateMcRae & @tiesto | Caleb Marshall | Dance Workout	https://www.youtube.com/watch?v=M0sS2tkoZTY	3
1966	[Dance Workout] Left and Right (feat.Jung Kook of BTS) - Charlie Puth | Zumba | The Diva Thailand	https://www.youtube.com/watch?v=CJ3kfqG-wyg	3
1967	💕Say So - Doja Cat Choreography! Kids Fun Easy Warm Up Dance!💕	https://www.youtube.com/watch?v=gyZWlB3r3Qw	3
1968	5 exercises to increase speed	https://www.youtube.com/watch?v=Hf8ITUevwwI	2
1969	TUM TUM Dance Fitness Choreography | Enemy | Beginners Dance Choreography | FITNESS DANCE With RAHUL	https://www.youtube.com/watch?v=WBqhkxqo6CA	3
1970	Barik Sir Six pack abs Agniveer fouji#viral#video#youtubeshorts #shorts #reels #trending #motivation	https://www.youtube.com/watch?v=1ZK95geiy_c	0
1971	15 MIN TIKTOK DANCE PARTY WORKOUT pt.2 - Full Body/No Equipment	https://www.youtube.com/watch?v=ZNkMD78UjRs	3
1972	Charlie Puth - Left and Right (feat. Jung Kook of BTS) Caleb Marshall | Dance Workout	https://www.youtube.com/watch?v=g64Mxo3Mt-U	3
1973	Galantis, David Guetta & Little Mix - Heartbreak Anthem | Caleb Marshall | Dance Workout	https://www.youtube.com/watch?v=1eaFC_I26-s	3
1974	I did 1,000,000 Push ups in a Row	https://www.youtube.com/watch?v=BPUDn8_5Zoc	2
1975	Haley finally got in my pants	https://www.youtube.com/watch?v=2N9_vSzzOio	2
1976	Workout moments that make you smile 🥲	https://www.youtube.com/watch?v=t9ax-CvRzSc	2
1977	✅🥵How to Cure “MAN B00BS” (gynecomastia) ? #gynecomastia #youtubeshorts	https://www.youtube.com/watch?v=K6D6RsXVhOI	0
1978	Shock se hawa m urr ta hawa 👀#ytshorts #trending #iltafo05 #viralvideo😍#danceinpublic#love #kids❤️	https://www.youtube.com/watch?v=i96L04NyftI	0
1979	Buttons - The Pussycat Dolls | The Fitness Marshall | Dance Workout	https://www.youtube.com/watch?v=4L5cdskEiA4	1
1980	KIAT JUD DAI ( lose belly fat) | Dj Red Core Remix	https://www.youtube.com/watch?v=EH7I0-nUQSU	3
1981	9 Min Exercise For Kids - Home Workout	https://www.youtube.com/watch?v=oc4QS2USKmk	0
1982	Lil man been putting in WORK. 🙌🔥 #shorts	https://www.youtube.com/watch?v=tcnwRL7OOsE	0
1983	2 MINUTE FULL BODY ENERGETIC ZUMBA || FAT BURN || EASY DANCE || STAY BY THE KID LAORI ,JUSTIN BIEBER	https://www.youtube.com/watch?v=LZiLz_fF58M	3
1984	Oh Ho Ho Ho Dance Workout Choreography 🔥🔥 | Ishq Tera Tadpave | Sukhbir | FITNESS DANCE With RAHUL	https://www.youtube.com/watch?v=Riwl7V69WH0	3
1985	Olivia Rodrigo - good 4 u DANCE WORKOUT	https://www.youtube.com/watch?v=cQ4rNn4NoOs	3
1986	What are they feeding these kids!?! 🤯 #shorts	https://www.youtube.com/watch?v=CRNUcB5CyJc	0
1987	How To 'BACKFLIP' In 5 SIMPLE Steps	https://www.youtube.com/watch?v=-rkKWDWEr6E	2
1988	Can You Do More Push Ups Than The Average Person?	https://www.youtube.com/watch?v=eT3XMXIIA-s	0
1989	Pre Nursery Students learning the art of living #exercise #walk #school #admissionopen20234	https://www.youtube.com/watch?v=YQCufT3Ki7s	0
1990	Best Free Standing Punching Bags on Amazon: Our Top Picks	https://www.youtube.com/watch?v=V7gIdmwuIeM	2
1991	BLACKPINK - 'How You Like That' FULL BODY FAT-BLAST WORKOUT ~ Emi	https://www.youtube.com/watch?v=lornpRPV2qg	3
1992	✅🥵Which “Whey Protein” ? #indianBrand #youtubeshorts	https://www.youtube.com/watch?v=LhtU2qfoxoY	0
1993	Nonstop Workout || Dance Fitness || Zumba Nonstop || High On Zumba	https://www.youtube.com/watch?v=gGEeyRydzy0	2
1994	The Motto - Tiësto, Ava Max | Caleb Marshall | Dance Workout	https://www.youtube.com/watch?v=zaXbuxEg3SI	3
1995	Dad in a Dress 😂 #shorts by Kate Brush	https://www.youtube.com/watch?v=8exrrQp9GoY	0
1996	DESCENDANTS DANCE WORKOUT! || Cardio/Dance workout to songs from Descendants!	https://www.youtube.com/watch?v=v3lCDlgZNss	3
1997	Jugnu | #badshah #jugnuchallenge #badshahnewsong zumba Fitness workout | Fitness coreo ￼	https://www.youtube.com/watch?v=qEvKHgqN8FQ	3
1998	Morning routine 🦍 #ankitbaiyanpuria #workout #fitness #motivation #kusti #viral	https://www.youtube.com/watch?v=IswoUe3G3G0	2
1999	RESPECT Shorts🔥|| motivational sence || #motivation #viral #respect	https://www.youtube.com/watch?v=Y6plUiKfGvs	0
[truncated: 937 more rows]
