# Supplementary material for: Quality Analysis of YouTube-Based Exercise Programs for Typically Developing Children: Content Analysis
Source: Healthcare (Basel). 2025 Mar 5;13(5):560. doi: 10.3390/healthcare13050560 (PMC11899061; doi:10.3390/healthcare13050560)
Supplement: Supplementary file 1 [file healthcare-13-00560-s001.zip › healthcare-3495366-supplementary/Table S2.xlsx]

## Sheet: Exercise type
No	Title	URL	Exercise type		Exercise type
18	Dinosaur Exercise for Kids | The Floor is Lava Game| Indoor Workout for Children	https://www.youtube.com/watch?v=dg84wx6PPPI	7		Aerobic exercise	1
51	Core Power: 4 Activities for Kids	https://www.youtube.com/watch?v=IZYEHSrsdzQ	2		Strengthening exercise	2
60	3 TOP EXERCISES FOR PHYSICAL ACTIVITY FOR KIDS	https://www.youtube.com/watch?v=yRPgXNqz4hI	4		Others (balance activity)	3
71	Physical Activities For Kids: Get Active At Home! | Kids Exercise	https://www.youtube.com/watch?v=nEzVS7ioBPw	4		Others (Flexibility exercise)	9
72	Exercise for Kids: Physical Activities For Kids Get Active At Home | Kids Exercise	https://www.youtube.com/watch?v=29q53LgW1E8	4		Multicomponent physical activity (aerobic + strengthening)	4
92	12 KID-FRIENDLY MOVES FOR A HEALTHIER GENERATION - KIDS WORKOUT	https://www.youtube.com/watch?v=GhkAK9RdLuo	4		Multicomponent physical activity (aerobic + balance)	5
119	DAILY KIDS PHYSICAL ACTIVITY TO LOSE FAT	https://www.youtube.com/watch?v=DoHjDSFAMMo	4		Multicomponent physical activity (strengthening + balance)	6
148	Cones obstacle courses for the classroom	https://www.youtube.com/watch?v=jB4-4v6alC0	6		Multicomponent physical activity (recreational activity)	7
189	Exercise For Kids: Physical Activity For Kids Kids Exercise| Get Active At Home| Daily Kids Workout	https://www.youtube.com/watch?v=Sia0s06-YVQ	4		Multicomponent physical activity (aerobic + strengthening + balance)	8
728	PhysEd Focus: Balance/Stretch Warm Up	https://www.youtube.com/watch?v=QErBojJvCMI	6
730	Physical Activities For Kids: Get Active At Home!	https://www.youtube.com/watch?v=3_oIssULEk0	4
732	How to improve your child's balance? [The best 57 balance activities for kids]	https://www.youtube.com/watch?v=1Apoz4F0BqU	3
757	#03 Easiest One Foot Standing Balance Practice: Pediatric Physical Therapy Exercises for Balance	https://www.youtube.com/watch?v=oLPKB_b1tu4	3
774	Exercise With Kids: Active Physical Workout	https://www.youtube.com/watch?v=esfy_4LChZw	4
800	Kids Exercise Workout Video using Kids Balance Board, Kids Wobble Board for Kids Fitness	https://www.youtube.com/watch?v=yNbhFWUxVuw	8
808	School PT (Physical training) for Students | Kids exercise | 3D Animation | Part 1	https://www.youtube.com/watch?v=mWL2taZTVXM	4
813	Kids Exercise / Improve your Balance	https://www.youtube.com/watch?v=ugFupnrLOZk	3
818	PhysEd Focus: Balance/Stretch Cool Down	https://www.youtube.com/watch?v=LHjpGCj0PuM	3
930	Physical Activity for Kids (K-5th grade)	https://www.youtube.com/watch?v=ZGCJfb-KYk4	7
1090	Physical exercises ( LKG & UKG)	https://www.youtube.com/watch?v=sJBUJHr2acQ	4
1457	"GET FAST" KIDS WORKOUT (Kids Exercises To Build Speed & Endurance)	https://www.youtube.com/watch?v=v8CRs_JK_HA	1
1464	"GET STRONG" KIDS WORKOUT (Kids Exercises To Build Muscle & Increase Strength)	https://www.youtube.com/watch?v=TnlBKjWBEZM	4
1467	GET STRONG! ARMS + LEGS + SHOULDER KIDS EXERCISE	https://www.youtube.com/watch?v=KIxb-y3CaFk	2
1474	Exercise For Kids to Grow Taller At Home | Kids Exercise	https://www.youtube.com/watch?v=xnZ6OmFFKZM	4
1481	FLAT TUMMY + STRONG ARMS: ARM & CORE EXERCISES FOR KIDS (15 MINUTES)	https://www.youtube.com/watch?v=TQyaUtFTAc8	2
1488	5 Minute Move | Kids Workout 1 | The Body Coach TV	https://www.youtube.com/watch?v=d3LPrhI0v-w	4
1489	GET STRONG ARMS (Kids Strength Exercises for STRONG ARMS AND UPPER BODY)	https://www.youtube.com/watch?v=mvLpYFH_RA8	2
1492	SUPER FUN ABS EXERCISES FOR KIDS	https://www.youtube.com/watch?v=R-ZmdHoEjxA	4
1496	12 Easy Exercises For Kids At Home	https://www.youtube.com/watch?v=FB5-7tIiX-I	4
1498	8 Minute SPIN THE WHEEL Kids Workout | The Body Coach TV	https://www.youtube.com/watch?v=Qjcw2Vov_5k	4
1500	8 Year Old Leads TABATA Workout For Kids 💥	https://www.youtube.com/watch?v=2--WiAB_DEs	4
1509	30 MIN FULL BODY FITNESS WORKOUT FOR KIDS: HOME EXERCISE	https://www.youtube.com/watch?v=_1UNU1Jo9Rk	4
1523	15-MIN LEGS + ARMS KIDS WORKOUT AT HOME	https://www.youtube.com/watch?v=gmdOehcloQo	4
1525	SATURDAY’S KIDS EXERCISE CHALLENGE: BURN FAT AND CALORIES	https://www.youtube.com/watch?v=3oyuD1OpXr0	1
1527	30-MINUTE FULL-BODY EXERCISE FOR KIDS: Get Ready To Burn Calories!	https://www.youtube.com/watch?v=33J3IBepGpU	4
1528	Get Abs Fast! Abs Workout Challenge	https://www.youtube.com/watch?v=xF4_1h-WUq8	2
1536	27 MIN STANDING ABS WORKOUT FOR KIDS - HOME EXERCISE	https://www.youtube.com/watch?v=_Sy9k791_mc	4
1537	10 MINUTE AEROBIC WORKOUT FOR KIDS (NO REPEATS)	https://www.youtube.com/watch?v=o-dK82qp-PM	1
1540	12 MINUTE FULL BODY WORKOUT FOR KIDS | NO REPEATS	https://www.youtube.com/watch?v=JzlgiwUR_SE	4
1559	Easy Yoga Poses for Kids | Happy international yoga day | Basic yoga poses	https://www.youtube.com/watch?v=jO-jIFgGJ4k	7
1566	Welcome to My Gym 2 | Exercise Song for Kids | Indoor Workout for Children | Time 4 Kids TV	https://www.youtube.com/watch?v=IyIoRUdvBYQ	7
1576	5 DAYS OF FUN AND DYNAMIC EXERCISE FOR KIDS	https://www.youtube.com/watch?v=twb2gTk7zus	4
1577	30-MINUTE STANDING FLAT TUMMY EXERCISE FOR KIDS	https://www.youtube.com/watch?v=P_NhgMk3p3c	4
1579	10-MIN FULL BODY KIDS WORKOUT – DAILY FITNESS	https://www.youtube.com/watch?v=WoVTuvJNZZU	4
1584	MASTER THE MINUTE CHALLENGE - FULL BODY WORKOUT FOR KIDS	https://www.youtube.com/watch?v=OYvPlKhjoMc	4
1618	30-DAY KIDS FITNESS CHALLENGE – FULL BODY EXERCISE	https://www.youtube.com/watch?v=Wn5RbiAqXwQ	4
1654	15-MIN FULL BODY FAT BURN: STANDING EXERCISES FOR KIDS	https://www.youtube.com/watch?v=6B5Ztp9j-kY	4
1681	QUICK KIDS EXERCISE TO GROW TALLER (NO JUMP NEEDED)	https://www.youtube.com/watch?v=fPOA7FBnut0	4
1696	30-DAY KIDS EXERCISE TO GROW TALLER (NO JUMP NEEDED)	https://www.youtube.com/watch?v=UEzyj4d3GD8	4
1701	15 MIN WORKOUT FOR KIDS – FULL BODY HOME EXERCISE	https://www.youtube.com/watch?v=VbBx3bONqIA	4
2043	Boost Your Fitness Levels with these Exciting Kids Exercises	https://www.youtube.com/watch?v=AvhPnUF3e70	4
2125	PERFECT 6 MIN SHOULDERS WORKOUT (NO EQUIPMENT)	https://www.youtube.com/watch?v=wJdz17OIZn8	2
2173	14-DAY FAT BURNING EXERCISE FOR KIDS (14 MINUTES)	https://www.youtube.com/watch?v=7HI-eToMoDc	4
2219	GOOD MORNING HOME EXERCISES FOR KIDS	https://www.youtube.com/watch?v=-GjKHIzAtb0	4
2220	8 SUPER FUN BALANCE AND COORDINATION EXERCISES FOR KIDS	https://www.youtube.com/watch?v=0cddsEaYMqg	4
2226	GOOD MORNING HOME EXERCISES FOR KIDS	https://www.youtube.com/watch?v=b7V5pvzTXFg	4
2227	STRETCHING EXERCISE TO GROW TALLER: CHILDREN WORKOUT	https://www.youtube.com/watch?v=UFP5xIk2RhA	4
2228	15-MIN FULL BODY KIDS WORKOUT (NO REPEAT)	https://www.youtube.com/watch?v=sM9tpg1CDOU	4
2230	30-MIN FULL BODY WORKOUT FOR KIDS: EXERCISE AT HOME	https://www.youtube.com/watch?v=gvTOY7-7S-Q	4
2231	10-Minute Family Fun Cardio Exercise Workout	https://www.youtube.com/watch?v=t7nrOBBfcYI	1
2232	Baby Shark Workout | 10 MIN Exercise with Baby Shark | Pinkfong Songs for Children	https://www.youtube.com/watch?v=eNuZN3GSm8U	4
2233	10 MIN MORNING EXERCISE FOR KIDS - ENERGY BOOST WORKOUT	https://www.youtube.com/watch?v=Wj9SvxCpA4o	4
2234	MORNING KIDS EXERCISE - NO REPETITIONS	https://www.youtube.com/watch?v=aoy4vwWaKuo	4
2235	Burn Fat: Kids Exercises At Home - Fun Workout	https://www.youtube.com/watch?v=dQ_PK7Z-vv4	4
2236	Kids Workout: 30 Day Challenge Weight Loss	https://www.youtube.com/watch?v=FaC-DVQy2Aw	4
2237	Daily Kids Exercise To Burn Calories	https://www.youtube.com/watch?v=1cLMw3YEHuM	4
2238	15-MIN FITNESS FOR KIDS – HEIGHT INCREASE EXERCISE	https://www.youtube.com/watch?v=f7cq7RZpjvM	4
2239	COMPREHENSIVE EXERCISE FOR KIDS: 14-DAY WORKOUT CHALLENGE	https://www.youtube.com/watch?v=U5bR8L0VdNg	4
2240	Kids Workout At Home: Belly and Legs Exercises	https://www.youtube.com/watch?v=zMv2oo_CnhY	2
2243	Home Exercises for Kids	https://www.youtube.com/watch?v=aHVR2FnTpdk	8
2244	9 Year Old Leads Tabata Workout For Kids 💥	https://www.youtube.com/watch?v=Z0qtgIEoIc8	4
2245	Morning Kids Workout: Wake Up Exercises	https://www.youtube.com/watch?v=skSbg1IGup8	4
2246	15 MIN FULL BODY KIDS WORKOUT - STRETCH & STRENGTH	https://www.youtube.com/watch?v=6Km1_w5VuT8	4
2247	7 Day Kids Exercise Challenge: Get Stronger, Burn Calories	https://www.youtube.com/watch?v=ZQJLAX00P4k	4
2249	Kids Daily Workout - Fun Exercises At Home	https://www.youtube.com/watch?v=fgxR1PiEiDk	4
2250	10 Fun Daily Exercise For Kids To Do At Home	https://www.youtube.com/watch?v=h3Xrtm0IVnY	4
2251	13 MINUTES OF FULL BODY EXERCISES FOR KIDS AT HOME	https://www.youtube.com/watch?v=gmENlcgeFoo	4
2252	Kids Daily Exercise - Day 1	https://www.youtube.com/watch?v=T8jI4RnHHf0	4
2253	GOOD MORNING KIDS EXERCISE - NO JUMPING LIGHT WORKOUT	https://www.youtube.com/watch?v=KhXB-YwAgwQ	4
2257	Full Body Kids Workout: Daily Physical Activity For Children At Home	https://www.youtube.com/watch?v=uy5pnX4xAuw	4
2259	15-MIN KIDS WORKOUT TO GROW TALLER - NO JUMPING	https://www.youtube.com/watch?v=jnBJYn6fScA	4
2260	ARMS + LEGS + CORE KIDS EXERCISE: GET STRONG!	https://www.youtube.com/watch?v=Fb5XE2UEndk	2
2262	EVERYDAY STRETCHING ROUTINE TO GROW TALLER: KIDS EXERCISE	https://www.youtube.com/watch?v=C1CGMn8lqVc	4
2263	Kids Exercises To Grow Taller: Home Activities	https://www.youtube.com/watch?v=kYsA9-Qbtyk	4
2265	15-MIN FULL BODY EXERCISE FOR KIDS – NO REPEATS	https://www.youtube.com/watch?v=hEThcd4NusA	4
2267	20 Min Physical Activities For Kids To Get Stronger	https://www.youtube.com/watch?v=o8uTdn_zkok	4
2269	BELLY + LEGS + ARMS: KIDS WORKOUT AT HOME	https://www.youtube.com/watch?v=SCgwvUHT9r0	4
2271	10-MIN STRETCHING EXERCISE FOR KIDS: STRESS RELIEF & RELAXATION	https://www.youtube.com/watch?v=v6rD5JUnwX8	9
2272	Stretches for the Inflexible! Beginner Flexibility Routine	https://www.youtube.com/watch?v=jeNwE4VXqgs	9
2273	8 MINUTE MORNING EXERCISE TO HELP YOUR KIDS IN THE CLASSROOM	https://www.youtube.com/watch?v=vD_Oec5FXlA	4
2275	10 SUPER FUN CORE EXERCISES FOR KIDS – BALANCE & STRENGTH	https://www.youtube.com/watch?v=X2DmWmGGlnE	4
2278	Kids Home Exercises: Workout To Stay Active At Home	https://www.youtube.com/watch?v=L-8wW40jTzc	4
2285	BELLY & LEGS WORKOUT: AT-HOME KIDS EXERCISE	https://www.youtube.com/watch?v=0EiNQg4tCVo	4
2291	15 SUPER FUN CORE EXERCISES FOR KIDS: STRENGTH & BALANCE	https://www.youtube.com/watch?v=M_lo6VU1tSk	4
2294	Baby Shark Workout | 10 MIN Exercise with Baby Shark | Baby Shark Official	https://www.youtube.com/watch?v=fpkjbgPrpxg	4
2298	25-MINUTE CHALLENGING FULL-BODY EXERCISE FOR KIDS	https://www.youtube.com/watch?v=_m8EmUa-qTg	4
2306	Kids Daily Exercise: Legs + Belly + Arms	https://www.youtube.com/watch?v=9anvE9BJHoo	4
2308	JUMPSTART YOUR DAY: GOOD MORNING EXERCISES FOR KIDS	https://www.youtube.com/watch?v=G0hFph7q8gI	4
2314	Exercises to improve spinal mobility in children!	https://www.youtube.com/watch?v=R-sORjMbrzI	9
2318	DAILY FULL BODY KIDS WORKOUT (NO REPEATS)	https://www.youtube.com/watch?v=oEn4WZr7VwE	4
2320	Welcome to My Gym 3 | Exercise Song For Kids | Indoor Workout For Children | Time 4 Kids TV	https://www.youtube.com/watch?v=e_QrQwR0kw4	7
2329	FULL BODY KIDS WORKOUT - STRETCH & STRENGTH	https://www.youtube.com/watch?v=c7v0T91bhhg	4
2331	THE BEST CORE EXERCISES FOR KIDS: FLEXIBILITY & STRENGTH	https://www.youtube.com/watch?v=rYlLXrKhRAc	4
2336	KIDS CAN EXERCISE FOR 16 MINUTES AT HOME	https://www.youtube.com/watch?v=mL_gYcXPAEs	4
2348	Kids Exercise: Burn Fat and Get Slim	https://www.youtube.com/watch?v=bIthHcAxehg	4
2403	Welcome to My Gym 5 | Exercise Song For Kids | Indoor Workout for Children | Time 4 Kids TV	https://www.youtube.com/watch?v=oGofd_WbJCM	7
2416	Welcome to My Gym 4 | Exercise Song for Kids | Indoor Workout for Children | Time 4 Kids TV	https://www.youtube.com/watch?v=YG5QraJ2URY	7
2422	Kids Workout At Home/ THE INCREDIBLES (age 3-10)	https://www.youtube.com/watch?v=-ppbypp1alE	7
2430	Welcome to My Gym 6 | Exercise Song For Kids | Indoor Workout for Children | Time 4 Kids TV	https://www.youtube.com/watch?v=sG2-zyOOKtY	7
2443	10 MIN KIDS EXERCISE FOR BELLY & LEGS - NO REPEATS	https://www.youtube.com/watch?v=SWuHoJX7PV8	4
2456	CONCENTRATION WORKOUT FOR KIDS: CROSSING THE MIDLINE EXERCISES FOR KIDS	https://www.youtube.com/watch?v=V-GJftwbGU4	4
2487	KIDS WORKOUT to "SAVAGE LOVE" by MINI POP KIDS	https://www.youtube.com/watch?v=BfYOsKeIqNc	7
2497	11 CORE EXERCISES FOR KIDS: STRENGTH & COORDINATION	https://www.youtube.com/watch?v=z51gOKM2tPc	4
2541	5 FUN AND ENGAGING CORE EXERCISES FOR KIDS	https://www.youtube.com/watch?v=5Fdw87pLU1c	2
2572	FULL BODY MOBILITY ROUTINE - DAILY KIDS EXERCISE	https://www.youtube.com/watch?v=DY_fASuNH5k	4
2627	12 MIN KIDS EXERCISE TO GROW TALLER (ALL STANDING)	https://www.youtube.com/watch?v=hlfHgv0tqMI	4
2675	12 MINUTES OF PHYSICAL ACTIVITY AT HOME - EXERCISE WITH LITTLE SPORTS	https://www.youtube.com/watch?v=ylT7AcnDgBI	4
2776	9 Min Exercise For Kids - Home Workout	https://www.youtube.com/watch?v=oc4QS2USKmk	4
2815	ARMS & CORE EXERCISES FOR KIDS: IMPROVE POSTURE & FLEXIBILITY	https://www.youtube.com/watch?v=MUfDzCtf3K4	4
2845	KIDS WORKOUT – BEST EXERCISES TO LOSE WEIGHT	https://www.youtube.com/watch?v=kS6zClAwIhQ	4
2847	"GET FAST" KIDS WORKOUT ║ Kids Exercises To Build Speed & Endurance ║ ║GROWING STRONG	https://www.youtube.com/watch?v=64OGpz8tQ2U	4
2872	14 KIDS EXERCISE TO LOSE BELLY FAT AT HOME	https://www.youtube.com/watch?v=8SRY_sqh8lI	4
2896	MORNING WORKOUT FOR KIDS	https://www.youtube.com/watch?v=cQ_b9gvh0SM	4
2899	Get Active and Have Fun: Awesome Kids Exercise Routines	https://www.youtube.com/watch?v=gjbQkaPaQvc	4
2907	7-Minute Post Turkey Day High Intensity Kids Exercises	https://www.youtube.com/watch?v=xiEFXh3X8Ts	4
2914	5 mm in standing exercise	https://www.youtube.com/watch?v=AMNHmIgqSzs	4
